# Supplementary material for: The structural impact of cancer-associated missense mutations in oncogenes and tumor suppressors
Source: Mol Cancer. 2011 May 16;10:54. doi: 10.1186/1476-4598-10-54 (PMC3123651; doi:10.1186/1476-4598-10-54)
Supplement: Additional File 2 — Table S1 - Genes. Table columns: HUGO gene name, UniProt accession number, length in amino acids, cancer gene class [file 1476-4598-10-54-S2.XLS]

## Sheet: genes.txt
name	unip_id	len_aa	class
AKT1	P31749	478	Onc
BRAF	P15056	766	Onc
EGFR	P00533	1210	Onc
GNAS	P63092	394	Onc
HRAS	P01112	189	Onc
KIT	P10721	976	Onc
KRAS	P01116	188	Onc
MET	P08581	1408	Onc
NRAS	P01111	189	Onc
PIK3CA	P42336	1068	Onc
PTPN11	Q06124	593	Onc
RET	P07949	1114	Onc
CDH1	P12830	882	Sup
CDKN2A	P42771	156	Sup
FBXW7	Q969H0	707	Sup
MLH1	P40692	756	Sup
MSH2	P43246	934	Sup
PTEN	P60484	403	Sup
RB1	P06400	928	Sup
SMAD4	Q13485	552	Sup
STK11	Q15831	433	Sup
TP53	P04637	393	Sup
VHL	P40337	213	Sup
WT1	P19544	449	Sup
