# Supplementary material for: The structural impact of cancer-associated missense mutations in oncogenes and tumor suppressors
Source: Mol Cancer. 2011 May 16;10:54. doi: 10.1186/1476-4598-10-54 (PMC3123651; doi:10.1186/1476-4598-10-54)
Supplement: Additional File 3 — Table S2 - Mutations. Table columns: HUGO gene name, sequence position, wild type amino acid and mutant amino acid of the cancer-associated mutations used in the analysis, COSMIC ID, mutational information at the level of DNA [file 1476-4598-10-54-S3.XLS]

## Sheet: mutations.txt
gene	pos_aa	aa_wt	aa_mut	cosmic_id	mut_dna
AKT1	17	GLU	LYS	33765	c.49G>A
AKT1	17	GLU	LYS	34142	c.?
AKT1	32	ASP	TYR	34138	c.?
AKT1	35	PHE	LEU	48226	c.103T>C
AKT1	39	LYS	ASN	34139	c.?
AKT1	42	PRO	THR	34141	c.?
BRAF	453	PRO	THR	21492	c.1357C>A
BRAF	456	GLN	GLN	1110	c.1368G>A
BRAF	459	VAL	LEU	446	c.1375G>C
BRAF	462	ARG	ILE	447	c.1385G>T
BRAF	463	ILE	SER	448	c.1388T>G
BRAF	464	GLY	GLU	449	c.1391G>A
BRAF	464	GLY	VAL	450	c.1391G>T
BRAF	464	GLY	VAL	29022	c.?
BRAF	466	GLY	VAL	29610	c.?
BRAF	466	GLY	VAL	451	c.1397G>T
BRAF	468	PHE	CYS	454	c.1403T>G
BRAF	468	PHE	SER	28611	c.1403T>C
BRAF	469	GLY	ALA	29608	c.?
BRAF	469	GLY	ALA	460	c.1406G>C
BRAF	469	GLY	ARG	27330	c.?
BRAF	469	GLY	ARG	457	c.1405G>A
BRAF	469	GLY	GLU	461	c.1406G>A
BRAF	469	GLY	VAL	459	c.1406G>T
BRAF	469	GLY	VAL	29611	c.?
BRAF	471	VAL	PHE	24642	c.1411G>T
BRAF	529	THR	ALA	30614	c.?
BRAF	581	ASN	SER	462	c.1742A>G
BRAF	581	ASN	TYR	30615	c.?
BRAF	587	ASP	ALA	464	c.1760A>C
BRAF	587	ASP	GLU	465	c.1761C>G
BRAF	589	THR	ILE	21493	c.1766C>T
BRAF	593	GLY	ASP	30671	c.1778G>A
BRAF	594	ASP	ASN	27639	c.1780G>A
BRAF	594	ASP	GLY	27329	c.?
BRAF	594	ASP	GLY	467	c.1781A>G
BRAF	594	ASP	LYS	1122	c.?
BRAF	594	ASP	VAL	466	c.1781A>T
BRAF	595	PHE	LEU	468	c.1785T>G
BRAF	596	GLY	ARG	469	c.1786G>C
BRAF	597	LEU	ARG	471	c.1790T>G
BRAF	597	LEU	GLN	27331	c.?
BRAF	597	LEU	VAL	470	c.1789C>G
BRAF	598	ALA	VAL	21549	c.1793C>T
BRAF	599	THR	ILE	472	c.1796C>T
BRAF	600	VAL	ALA	18443	c.1799T>C
BRAF	600	VAL	GLU	1131	c.?
BRAF	600	VAL	GLU	476	c.1799T>A
BRAF	600	VAL	GLU	475	c.1799_1800TG>AA
BRAF	600	VAL	MET	1130	c.1798G>A
BRAF	616	SER	PHE	27373	c.1847C>T
BRAF	636	GLN	GLU	48260	c.1906C>G
EGFR	136	PRO	THR	48317	c.406C>A
EGFR	451	ARG	PHE	48912	c.1351_1352CG>TT
EGFR	597	ALA	THR	48318	c.1789G>A
EGFR	702	ALA	SER	28508	c.2104G>T
EGFR	703	LEU	PHE	26139	c.?
EGFR	703	LEU	PRO	28511	c.2108T>C
EGFR	703	LEU	VAL	20817	c.2107C>G
EGFR	706	ILE	THR	24862	c.?
EGFR	707	LEU	LEU	6208	c.2121G>A
EGFR	708	LYS	MET	28509	c.2123A>T
EGFR	709	GLU	ALA	13427	c.2126A>C
EGFR	709	GLU	GLY	24429	c.?
EGFR	709	GLU	GLY	13009	c.2126A>G
EGFR	709	GLU	HIS	12428	c.2125_2127GAA>CAT
EGFR	709	GLU	LYS	12988	c.2125G>A
EGFR	709	GLU	LYS	13447	c.?
EGFR	709	GLU	VAL	12371	c.2126A>T
EGFR	709	GLU	VAL	30753	c.?
EGFR	711	GLU	LYS	26143	c.?
EGFR	712	PHE	LEU	41603	c.2134T>C
EGFR	712	PHE	SER	28601	c.2135T>C
EGFR	713	LYS	PHE	23615	c.?
EGFR	715	ILE	LEU	24847	c.?
EGFR	715	ILE	SER	12372	c.2144T>G
EGFR	717	VAL	ALA	27625	c.?
EGFR	718	LEU	LEU	12375	c.?
EGFR	718	LEU	PRO	20847	c.?
EGFR	719	GLY	ALA	13448	c.?
EGFR	719	GLY	ALA	6239	c.2156G>C
EGFR	719	GLY	ASP	23613	c.?
EGFR	719	GLY	ASP	18425	c.2156G>A
EGFR	719	GLY	CYS	6253	c.2155G>T
EGFR	719	GLY	CYS	20881	c.?
EGFR	719	GLY	CYS	18441	c.2154_2155GG>TT
EGFR	719	GLY	SER	6252	c.2155G>A
EGFR	719	GLY	SER	13983	c.?
EGFR	719	GLY	VAL	24669	c.?
EGFR	720	SER	PHE	26411	c.?
EGFR	720	SER	PHE	12373	c.2159C>T
EGFR	720	SER	PRO	24861	c.?
EGFR	721	GLY	ALA	28510	c.2162G>C
EGFR	721	GLY	ASP	22993	c.2162G>A
EGFR	721	GLY	SER	22992	c.2161G>A
EGFR	723	PHE	PHE	21347	c.?
EGFR	724	GLY	SER	13979	c.2170G>A
EGFR	725	THR	MET	13449	c.?
EGFR	726	VAL	MET	26141	c.?
EGFR	727	TYR	CYS	12718	c.2180A>G
EGFR	727	TYR	HIS	26132	c.?
EGFR	728	LYS	ARG	41594	c.2183A>G
EGFR	729	GLY	ARG	26140	c.?
EGFR	730	LEU	PHE	13180	c.2188C>T
EGFR	731	TRP	ARG	22419	c.?
EGFR	733	PRO	LEU	13181	c.2198C>T
EGFR	733	PRO	SER	22423	c.?
EGFR	733	PRO	THR	37043	c.?
EGFR	738	VAL	GLY	27041	c.2213T>G
EGFR	741	PRO	HIS	36937	c.?
EGFR	742	VAL	ALA	13183	c.2225T>C
EGFR	743	ALA	SER	22543	c.?
EGFR	743	ALA	THR	26509	c.2227G>A
EGFR	744	ILE	MET	28602	c.2232C>G
EGFR	744	ILE	VAL	28512	c.2230A>G
EGFR	746	GLU	ILE	24600	c.?
EGFR	746	GLU	LYS	13184	c.2236G>A
EGFR	746	GLU	VAL	26131	c.?
EGFR	746	GLU	VAL	6269	c.2237A>T
EGFR	747	LEU	PRO	24267	c.2239_2240TT>CC
EGFR	747	LEU	PRO	30754	c.?
EGFR	747	LEU	SER	26133	c.?
EGFR	747	LEU	SER	26704	c.2240T>C
EGFR	754	LYS	ARG	20819	c.?
EGFR	755	ALA	ALA	18424	c.2265C>T
EGFR	755	ALA	ASP	26037	c.?
EGFR	756	ASN	SER	26435	c.2267A>G
EGFR	756	ASN	SER	29291	c.?
EGFR	758	GLU	ASP	25861	c.2274A>C
EGFR	758	GLU	GLY	30757	c.?
EGFR	759	ILE	ASN	23633	c.2276T>A
EGFR	759	ILE	VAL	36938	c.?
EGFR	761	ASP	ASN	13188	c.2281G>A
EGFR	761	ASP	GLY	27042	c.2282A>G
EGFR	761	ASP	TYR	21984	c.2281G>T
EGFR	761	ASP	TYR	28739	c.?
EGFR	765	VAL	MET	28603	c.2293G>A
EGFR	766	MET	THR	28943	c.2297T>C
EGFR	767	ALA	VAL	26445	c.2300C>T
EGFR	768	SER	ASN	12989	c.2303G>A
EGFR	768	SER	CYS	22422	c.?
EGFR	768	SER	ILE	6241	c.2303G>T
EGFR	768	SER	ILE	18486	c.?
EGFR	769	VAL	LEU	6242	c.2305G>T
EGFR	769	VAL	MET	34155	c.?
EGFR	769	VAL	MET	13425	c.2305G>A
EGFR	770	ASP	ASN	14068	c.2308G>A
EGFR	772	PRO	PRO	13434	c.2316C>T
EGFR	773	HIS	ARG	23623	c.?
EGFR	773	HIS	ARG	13433	c.2318A>G
EGFR	773	HIS	LEU	13005	c.2318A>T
EGFR	773	HIS	TYR	27536	c.?
EGFR	774	VAL	LEU	25090	c.2320G>T
EGFR	774	VAL	MET	13006	c.2320G>A
EGFR	776	ARG	CYS	6226	c.2326C>T
EGFR	776	ARG	GLY	27534	c.?
EGFR	776	ARG	HIS	21603	c.?
EGFR	776	ARG	HIS	22940	c.2327G>A
EGFR	777	LEU	GLN	22991	c.2330T>A
EGFR	778	LEU	LEU	22941	c.2334G>T
EGFR	779	GLY	CYS	22942	c.2335G>T
EGFR	779	GLY	PHE	34156	c.?
EGFR	779	GLY	PHE	13007	c.2335_2336GG>TT
EGFR	779	GLY	SER	25016	c.2335G>A
EGFR	779	GLY	SER	26412	c.?
EGFR	783	THR	ILE	34158	c.?
EGFR	783	THR	ILE	14069	c.2348C>T
EGFR	784	SER	PHE	13189	c.2351C>T
EGFR	784	SER	PRO	28513	c.2350T>C
EGFR	785	THR	ILE	23617	c.?
EGFR	786	VAL	MET	27110	c.2356G>A
EGFR	786	VAL	MET	28619	c.?
EGFR	787	GLN	ARG	18422	c.2360A>G
EGFR	789	ILE	ILE	41787	c.?
EGFR	790	THR	MET	6240	c.2369C>T
EGFR	790	THR	MET	21943	c.?
EGFR	792	LEU	PRO	13190	c.2375T>C
EGFR	795	PHE	PHE	26353	c.?
EGFR	796	GLY	ALA	27568	c.2387G>C
EGFR	796	GLY	ALA	28554	c.?
EGFR	796	GLY	SER	20891	c.2386G>A
EGFR	798	LEU	HIS	28608	c.2393T>A
EGFR	798	LEU	PHE	13191	c.2392C>T
EGFR	799	LEU	ARG	23616	c.?
EGFR	802	VAL	ILE	21945	c.?
EGFR	802	VAL	PHE	28516	c.2404G>T
EGFR	803	ARG	LEU	18058	c.?
EGFR	804	GLU	GLY	20892	c.2411A>G
EGFR	805	HIS	ILE	26033	c.?
EGFR	806	LYS	ALA	30758	c.?
EGFR	806	LYS	GLU	27535	c.?
EGFR	806	LYS	GLU	28609	c.2416A>G
EGFR	807	ASP	ASN	25870	c.?
EGFR	810	GLY	SER	13192	c.2428G>A
EGFR	811	SER	PHE	23618	c.?
EGFR	812	GLN	ARG	22421	c.?
EGFR	814	LEU	PRO	28610	c.2441T>C
EGFR	815	LEU	LEU	25091	c.2445C>T
EGFR	818	CYS	TYR	23611	c.2453G>A
EGFR	819	VAL	ALA	20961	c.?
EGFR	819	VAL	VAL	13400	c.2457G>A
EGFR	821	ILE	THR	41663	c.2462T>C
EGFR	826	ASN	SER	13193	c.2477A>G
EGFR	829	GLU	GLN	29379	c.?
EGFR	831	ARG	CYS	34160	c.?
EGFR	831	ARG	HIS	27102	c.?
EGFR	832	ARG	HIS	21944	c.?
EGFR	832	ARG	LEU	28514	c.2495G>T
EGFR	833	LEU	VAL	21602	c.?
EGFR	833	LEU	VAL	13424	c.2497T>G
EGFR	834	VAL	ALA	41665	c.2501T>C
EGFR	834	VAL	LEU	18423	c.2500G>T
EGFR	834	VAL	MET	20896	c.2500G>A
EGFR	835	HIS	LEU	6227	c.2504A>T
EGFR	836	ARG	CYS	28604	c.2506C>T
EGFR	838	LEU	PRO	24971	c.2513T>C
EGFR	838	LEU	VAL	13426	c.2512C>G
EGFR	839	ALA	THR	13430	c.2515G>A
EGFR	841	ARG	LYS	20893	c.2522G>A
EGFR	842	ASN	ASP	26446	c.2524A>G
EGFR	843	VAL	ILE	22420	c.?
EGFR	845	VAL	ALA	26436	c.2534T>C
EGFR	846	LYS	ARG	13431	c.2537A>G
EGFR	847	THR	ALA	26137	c.?
EGFR	847	THR	ILE	27103	c.?
EGFR	847	THR	ILE	13194	c.2540C>T
EGFR	848	PRO	LEU	22943	c.2543C>T
EGFR	848	PRO	LEU	28574	c.?
EGFR	849	GLN	LEU	41593	c.2546A>T
EGFR	850	HIS	ASN	13187	c.2548C>A
EGFR	850	HIS	ASP	27104	c.?
EGFR	851	VAL	ALA	13195	c.2552T>C
EGFR	851	VAL	ILE	26413	c.?
EGFR	851	VAL	ILE	12727	c.2551G>A
EGFR	853	ILE	THR	13196	c.2558T>C
EGFR	854	THR	ALA	28537	c.2560A>G
EGFR	855	ASP	ASN	29577	c.2563G>A
EGFR	855	ASP	GLY	28606	c.2564A>G
EGFR	856	PHE	LEU	21621	c.?
EGFR	856	PHE	SER	26437	c.2567T>C
EGFR	857	GLY	ARG	28486	c.?
EGFR	857	GLY	ARG	12764	c.2569G>A
EGFR	857	GLY	GLU	26142	c.?
EGFR	858	LEU	ALA	21622	c.?
EGFR	858	LEU	ARG	6224	c.2573T>G
EGFR	858	LEU	ARG	12979	c.?
EGFR	858	LEU	ARG	12429	c.2573_2574TG>GT
EGFR	858	LEU	ARG	13553	c.2572_2573CT>AG
EGFR	858	LEU	GLN	24863	c.?
EGFR	858	LEU	GLN	29578	c.2573T>A
EGFR	858	LEU	GLY	25819	c.?
EGFR	858	LEU	LEU	41667	c.?
EGFR	858	LEU	LYS	24268	c.2572_2573CT>AA
EGFR	858	LEU	MET	12366	c.2572C>A
EGFR	858	LEU	TRP	21623	c.?
EGFR	859	ALA	THR	20894	c.?
EGFR	859	ALA	THR	12675	c.2575G>A
EGFR	860	LYS	GLU	26135	c.?
EGFR	860	LYS	ILE	26717	c.2579A>T
EGFR	860	LYS	ILE	30755	c.?
EGFR	861	LEU	ARG	12374	c.2582T>G
EGFR	861	LEU	ARG	21390	c.?
EGFR	861	LEU	GLN	13173	c.?
EGFR	861	LEU	GLN	6213	c.2582T>A
EGFR	861	LEU	PHE	30756	c.?
EGFR	861	LEU	PRO	26130	c.?
EGFR	861	LEU	VAL	24848	c.2581C>G
EGFR	863	GLY	ASP	14070	c.2588G>A
EGFR	863	GLY	SER	26136	c.?
EGFR	864	ALA	THR	13197	c.2590G>A
EGFR	866	GLU	LYS	34157	c.?
EGFR	866	GLU	LYS	13198	c.2596G>A
EGFR	884	GLU	LYS	28575	c.2650G>A
EGFR	897	VAL	ILE	14071	c.2689G>A
EGFR	921	SER	ARG	28515	c.2763C>A
EGFR	1012	ASP	HIS	27096	c.3034G>C
GNAS	141	ASP	VAL	48404	c.422A>T
GNAS	201	ARG	CYS	27887	c.601C>T
GNAS	201	ARG	HIS	27895	c.602G>A
GNAS	201	ARG	HIS	27889	c.?
GNAS	201	ARG	SER	27899	c.601C>A
GNAS	203	LEU	PRO	27890	c.?
GNAS	227	GLN	ARG	27896	c.680A>G
GNAS	227	GLN	GLU	27891	c.?
GNAS	227	GLN	HIS	27900	c.681G>T
GNAS	227	GLN	HIS	27892	c.?
GNAS	227	GLN	LYS	28618	c.679C>A
GNAS	248	VAL	MET	48405	c.742G>A
HRAS	11	ALA	SER	13204	c.31G>T
HRAS	12	GLY	ALA	485	c.35G>C
HRAS	12	GLY	ARG	482	c.34G>C
HRAS	12	GLY	ASP	484	c.35G>A
HRAS	12	GLY	CYS	481	c.34G>T
HRAS	12	GLY	SER	480	c.34G>A
HRAS	12	GLY	VAL	483	c.35G>T
HRAS	13	GLY	ARG	486	c.37G>C
HRAS	13	GLY	ASP	490	c.38G>A
HRAS	13	GLY	CYS	488	c.37G>T
HRAS	13	GLY	SER	487	c.37G>A
HRAS	17	SER	GLY	492	c.49A>G
HRAS	61	GLN	ARG	499	c.182A>G
HRAS	61	GLN	ARG	501	c.182_183AG>GT
HRAS	61	GLN	HIS	502	c.183G>T
HRAS	61	GLN	HIS	503	c.183G>C
HRAS	61	GLN	LEU	498	c.182A>T
HRAS	61	GLN	LYS	496	c.181C>A
HRAS	61	GLN	PRO	500	c.182A>C
KIT	130	ASN	ASN	20536	c.390C>T
KIT	495	ASN	ILE	19028	c.1484A>T
KIT	567	ASN	LYS	19029	c.1701T>A
KIT	576	LEU	PRO	1290	c.1727T>C
KIT	594	THR	ILE	48473	c.1781C>T
KIT	737	ASP	ASN	21303	c.2209G>A
KIT	804	ARG	TRP	20402	c.2410C>T
KIT	823	TYR	ASP	24707	c.?
KIT	859	LEU	LEU	21305	c.2577T>G
KRAS	5	LYS	ASN	24602	c.15A>T
KRAS	5	LYS	ASN	506	c.15A>C
KRAS	8	VAL	VAL	507	c.24A>G
KRAS	9	VAL	VAL	509	c.27T>C
KRAS	11	ALA	PRO	510	c.31G>C
KRAS	11	ALA	VAL	511	c.32C>T
KRAS	12	GLY	ALA	522	c.35G>C
KRAS	12	GLY	ALA	25881	c.?
KRAS	12	GLY	ARG	518	c.34G>C
KRAS	12	GLY	ASN	13643	c.34_35GG>AA
KRAS	12	GLY	ASP	521	c.35G>A
KRAS	12	GLY	ASP	25877	c.?
KRAS	12	GLY	ASP	14209	c.35_36GT>AC
KRAS	12	GLY	CYS	516	c.34G>T
KRAS	12	GLY	CYS	25878	c.?
KRAS	12	GLY	CYS	513	c.34_36GGT>TGC
KRAS	12	GLY	GLU	30566	c.35_36GT>AG
KRAS	12	GLY	GLU	519	c.35_36GT>AA
KRAS	12	GLY	GLY	523	c.36T>C
KRAS	12	GLY	GLY	524	c.36T>A
KRAS	12	GLY	ILE	34144	c.34_35GG>AT
KRAS	12	GLY	LEU	514	c.34_35GG>CT
KRAS	12	GLY	LEU	49086	c.?
KRAS	12	GLY	PHE	21618	c.?
KRAS	12	GLY	PHE	512	c.34_35GG>TT
KRAS	12	GLY	SER	517	c.34G>A
KRAS	12	GLY	SER	25880	c.?
KRAS	12	GLY	TRP	36281	c.34_36GGT>TGG
KRAS	12	GLY	TYR	25081	c.34_35GG>TA
KRAS	12	GLY	VAL	520	c.35G>T
KRAS	12	GLY	VAL	25879	c.?
KRAS	12	GLY	VAL	515	c.35_36GT>TC
KRAS	13	GLY	ALA	533	c.38G>C
KRAS	13	GLY	ARG	529	c.37G>C
KRAS	13	GLY	ARG	526	c.37_39GGC>CGT
KRAS	13	GLY	ASP	532	c.38G>A
KRAS	13	GLY	ASP	18793	c.?
KRAS	13	GLY	ASP	531	c.38_39GC>AT
KRAS	13	GLY	CYS	527	c.37G>T
KRAS	13	GLY	GLU	27512	c.?
KRAS	13	GLY	GLU	30567	c.38_39GC>AG
KRAS	13	GLY	GLY	537	c.39C>A
KRAS	13	GLY	GLY	536	c.39C>T
KRAS	13	GLY	GLY	535	c.39C>G
KRAS	13	GLY	SER	528	c.37G>A
KRAS	13	GLY	VAL	12721	c.38_39GC>TT
KRAS	13	GLY	VAL	534	c.38G>T
KRAS	14	VAL	ILE	12722	c.40G>A
KRAS	17	SER	GLY	540	c.49A>G
KRAS	18	ALA	ASP	542	c.53C>A
KRAS	18	ALA	THR	541	c.52G>A
KRAS	19	LEU	PHE	20818	c.57G>T
KRAS	19	LEU	PHE	26679	c.?
KRAS	19	LEU	PHE	12703	c.57G>C
KRAS	22	GLN	ARG	544	c.65A>G
KRAS	22	GLN	LYS	543	c.64C>A
KRAS	23	LEU	ILE	19907	c.67C>A
KRAS	31	GLU	GLN	26146	c.91G>C
KRAS	34	PRO	SER	27637	c.100C>T
KRAS	45	VAL	ILE	41993	c.133G>A
KRAS	59	ALA	GLU	547	c.176C>A
KRAS	59	ALA	GLY	28518	c.176C>G
KRAS	59	ALA	THR	546	c.175G>A
KRAS	60	GLY	ALA	548	c.179G>C
KRAS	61	GLN	ARG	552	c.182A>G
KRAS	61	GLN	GLU	550	c.181C>G
KRAS	61	GLN	HIS	555	c.183A>T
KRAS	61	GLN	HIS	554	c.183A>C
KRAS	61	GLN	HIS	14201	c.?
KRAS	61	GLN	LEU	553	c.182A>T
KRAS	61	GLN	LYS	549	c.181C>A
KRAS	61	GLN	LYS	12729	c.180_181TC>CA
KRAS	61	GLN	PRO	551	c.182A>C
KRAS	63	GLU	LYS	27159	c.187G>A
KRAS	69	ASP	ASN	41994	c.205G>A
KRAS	80	CYS	TYR	41996	c.239G>A
KRAS	92	ASP	TYR	557	c.274G>T
KRAS	117	LYS	ASN	28519	c.351A>T
KRAS	117	LYS	ASN	19940	c.351A>C
KRAS	117	LYS	ASN	30612	c.?
KRAS	146	ALA	PRO	19905	c.436G>C
KRAS	146	ALA	THR	19404	c.436G>A
KRAS	146	ALA	VAL	30613	c.?
KRAS	146	ALA	VAL	19900	c.437C>T
KRAS	164	ARG	GLN	41307	c.491G>A
MET	136	VAL	ILE	28924	c.?
MET	156	SER	SER	50950	c.468G>A
MET	168	GLU	ASP	706	c.504G>T
MET	211	LEU	TRP	41592	c.?
MET	229	LEU	PHE	13244	c.687G>T
MET	283	SER	SER	12876	c.849C>T
MET	370	VAL	ASP	28926	c.?
MET	375	ASN	SER	28925	c.?
MET	375	ASN	SER	710	c.1124A>G
MET	376	LYS	LYS	20623	c.1128G>A
MET	1094	HIS	LEU	698	c.3335A>T
MET	1094	HIS	TYR	696	c.3334C>T
MET	1100	ASN	TYR	702	c.3352A>T
MET	1106	HIS	ASP	697	c.3370C>G
MET	1108	ALA	SER	24843	c.3376G>K
MET	1131	MET	THR	704	c.3446T>C
MET	1191	ALA	GLY	712	c.3626C>G
MET	1195	LEU	VAL	688	c.3637C>G
MET	1228	ASP	HIS	689	c.3736G>C
MET	1230	TYR	CYS	699	c.3743A>G
MET	1230	TYR	HIS	690	c.3742T>C
MET	1242	GLY	CYS	48565	c.3778G>T
MET	1250	MET	THR	691	c.3803T>C
MET	1272	VAL	LEU	713	c.3868G>C
NRAS	12	GLY	ALA	565	c.35G>C
NRAS	12	GLY	ASP	564	c.35G>A
NRAS	12	GLY	CYS	562	c.34G>T
NRAS	12	GLY	SER	563	c.34G>A
NRAS	12	GLY	VAL	566	c.35G>T
NRAS	13	GLY	ALA	575	c.38G>C
NRAS	13	GLY	ARG	569	c.37G>C
NRAS	13	GLY	ASP	573	c.38G>A
NRAS	13	GLY	CYS	570	c.37G>T
PIK3CA	12	GLY	ASP	27495	c.35G>A
PIK3CA	17	PRO	SER	27494	c.49C>T
PIK3CA	18	PRO	LEU	48669	c.53C>T
PIK3CA	31	ILE	MET	27376	c.93A>G
PIK3CA	38	ARG	CYS	744	c.112C>T
PIK3CA	38	ARG	HIS	745	c.113G>A
PIK3CA	38	ARG	HIS	49022	c.?
PIK3CA	60	GLN	LYS	12579	c.178C>A
PIK3CA	81	GLU	LYS	27502	c.241G>A
PIK3CA	88	ARG	GLN	746	c.263G>A
PIK3CA	93	ARG	TRP	27493	c.277C>T
PIK3CA	104	PRO	ARG	747	c.311C>G
PIK3CA	106	GLY	VAL	748	c.317G>T
PIK3CA	108	ARG	HIS	27497	c.323G>A
PIK3CA	108	ARG	PRO	749	c.323G>C
PIK3CA	110	GLU	LYS	6145	c.328G>A
PIK3CA	111	LYS	ARG	14052	c.332A>G
PIK3CA	111	LYS	ASN	27505	c.333G>T
PIK3CA	111	LYS	ASN	27541	c.?
PIK3CA	111	LYS	ASN	12580	c.333G>C
PIK3CA	111	LYS	GLU	13570	c.331A>G
PIK3CA	118	GLY	ASP	751	c.353G>A
PIK3CA	122	GLY	ASP	752	c.365G>A
PIK3CA	124	PRO	THR	753	c.370C>A
PIK3CA	134	PRO	SER	27491	c.400C>T
PIK3CA	158	SER	LEU	27492	c.473C>T
PIK3CA	160	HIS	ASN	27500	c.478C>A
PIK3CA	173	SER	TYR	27501	c.518C>A
PIK3CA	179	LYS	THR	27496	c.536A>C
PIK3CA	184	LYS	GLU	27503	c.550A>G
PIK3CA	345	ASN	ILE	27162	c.?
PIK3CA	345	ASN	LYS	754	c.1035T>A
PIK3CA	345	ASN	LYS	36200	c.?
PIK3CA	378	CYS	ARG	756	c.1132T>C
PIK3CA	405	SER	PHE	6149	c.1214C>T
PIK3CA	449	PRO	THR	18601	c.1345C>A
PIK3CA	453	GLU	GLN	758	c.1357G>C
PIK3CA	453	GLU	LYS	12584	c.1357G>A
PIK3CA	457	ASN	LYS	41785	c.1371C>G
PIK3CA	531	LEU	PRO	41784	c.1592T>C
PIK3CA	533	ALA	VAL	29314	c.1598C>T
PIK3CA	537	ARG	ARG	781	c.1611A>G
PIK3CA	538	ASP	GLY	29123	c.1613A>G
PIK3CA	539	PRO	ARG	759	c.1616C>G
PIK3CA	542	GLU	GLN	17442	c.1624G>C
PIK3CA	542	GLU	GLY	761	c.1625A>G
PIK3CA	542	GLU	LYS	760	c.1624G>A
PIK3CA	542	GLU	LYS	29329	c.?
PIK3CA	542	GLU	VAL	762	c.1625A>T
PIK3CA	545	GLU	ALA	12458	c.1634A>C
PIK3CA	545	GLU	ASP	765	c.1635G>T
PIK3CA	545	GLU	ASP	27374	c.1635G>C
PIK3CA	545	GLU	GLN	30745	c.?
PIK3CA	545	GLU	GLN	27133	c.1633G>C
PIK3CA	545	GLU	GLY	764	c.1634A>G
PIK3CA	545	GLU	GLY	37035	c.?
PIK3CA	545	GLU	LYS	29328	c.?
PIK3CA	545	GLU	LYS	763	c.1633G>A
PIK3CA	545	GLU	VAL	27155	c.1634A>T
PIK3CA	546	GLN	ARG	12459	c.1637A>G
PIK3CA	546	GLN	ARG	30739	c.?
PIK3CA	546	GLN	GLU	6147	c.1636C>G
PIK3CA	546	GLN	LEU	25041	c.1637A>T
PIK3CA	546	GLN	LYS	766	c.1636C>A
PIK3CA	546	GLN	LYS	30738	c.?
PIK3CA	546	GLN	PRO	767	c.1637A>C
PIK3CA	547	GLU	LYS	29315	c.1639G>A
PIK3CA	549	ASP	ASN	17470	c.1645G>A
PIK3CA	550	PHE	SER	29097	c.1649T>C
PIK3CA	552	TRP	GLY	21463	c.1654T>G
PIK3CA	553	SER	ASN	29106	c.1658G>A
PIK3CA	567	LYS	ARG	30790	c.1700A>G
PIK3CA	661	GLN	LYS	768	c.1981C>A
PIK3CA	701	HIS	PRO	36201	c.?
PIK3CA	701	HIS	PRO	778	c.2102A>C
PIK3CA	707	GLU	LYS	36202	c.?
PIK3CA	719	LEU	VAL	36203	c.?
PIK3CA	733	LYS	ARG	6148	c.2198A>G
PIK3CA	901	CYS	PHE	769	c.2702G>T
PIK3CA	909	PHE	LEU	12589	c.2727C>G
PIK3CA	909	PHE	LEU	770	c.2725T>C
PIK3CA	982	GLU	GLY	29114	c.2945A>G
PIK3CA	982	GLU	LYS	28546	c.2944G>A
PIK3CA	987	ALA	THR	27351	c.2959G>A
PIK3CA	1001	LEU	HIS	33598	c.3002T>A
PIK3CA	1001	LEU	ILE	29095	c.3001C>A
PIK3CA	1004	MET	ILE	21446	c.3012G>T
PIK3CA	1007	GLY	ARG	17443	c.3019G>C
PIK3CA	1007	GLY	ASP	25082	c.3020G>A
PIK3CA	1008	SER	PRO	779	c.3022T>C
PIK3CA	1009	GLY	GLU	28544	c.3026G>A
PIK3CA	1010	MET	ILE	29119	c.3030G>A
PIK3CA	1011	PRO	PRO	27277	c.3033A>G
PIK3CA	1011	PRO	SER	28541	c.3031C>T
PIK3CA	1011	PRO	SER	12460	c.3032C>T
PIK3CA	1012	GLU	LYS	34133	c.?
PIK3CA	1015	SER	PHE	21464	c.3044C>T
PIK3CA	1016	PHE	LEU	33600	c.3046T>C
PIK3CA	1018	ASP	ASN	33599	c.3052G>A
PIK3CA	1020	ALA	VAL	28938	c.3059C>T
PIK3CA	1021	TYR	CYS	12461	c.3062A>G
PIK3CA	1023	ARG	GLN	13594	c.3068G>A
PIK3CA	1023	ARG	GLN	29213	c.?
PIK3CA	1023	ARG	LEU	41786	c.3068G>T
PIK3CA	1025	THR	ALA	771	c.3073A>G
PIK3CA	1025	THR	ASN	772	c.3074C>A
PIK3CA	1025	THR	ILE	36285	c.3074C>T
PIK3CA	1025	THR	SER	12590	c.3073A>T
PIK3CA	1025	THR	THR	21451	c.3075C>T
PIK3CA	1029	ASP	GLU	27148	c.3087T>G
PIK3CA	1029	ASP	HIS	36286	c.3085G>C
PIK3CA	1029	ASP	TYR	29640	c.3085G>T
PIK3CA	1030	LYS	GLU	28542	c.3088A>G
PIK3CA	1031	THR	ILE	28543	c.3092C>T
PIK3CA	1035	ALA	VAL	17445	c.3104C>T
PIK3CA	1038	TYR	CYS	27489	c.3113A>G
PIK3CA	1039	PHE	LEU	29110	c.3115T>C
PIK3CA	1041	LYS	ASN	28545	c.3123A>T
PIK3CA	1043	MET	ILE	773	c.3129G>T
PIK3CA	1043	MET	THR	12463	c.3128T>C
PIK3CA	1043	MET	VAL	12591	c.3127A>G
PIK3CA	1043	MET	VAL	30743	c.?
PIK3CA	1044	ASN	ASP	27134	c.3130A>G
PIK3CA	1044	ASN	LYS	27504	c.3132T>G
PIK3CA	1044	ASN	LYS	12592	c.3132T>A
PIK3CA	1044	ASN	TYR	36288	c.3130A>T
PIK3CA	1045	ASP	ASN	25086	c.3133G>A
PIK3CA	1046	ALA	ALA	782	c.3138A>G
PIK3CA	1046	ALA	GLU	27156	c.3137C>A
PIK3CA	1046	ALA	THR	27273	c.3136G>A
PIK3CA	1046	ALA	VAL	6146	c.3137C>T
PIK3CA	1047	HIS	ARG	775	c.3140A>G
PIK3CA	1047	HIS	ARG	29325	c.?
PIK3CA	1047	HIS	LEU	776	c.3140A>T
PIK3CA	1047	HIS	LEU	30744	c.?
PIK3CA	1047	HIS	THR	27487	c.?
PIK3CA	1047	HIS	TYR	774	c.3139C>T
PIK3CA	1047	HIS	TYR	29326	c.?
PIK3CA	1048	HIS	ARG	36289	c.3143A>G
PIK3CA	1048	HIS	GLN	27157	c.3144T>G
PIK3CA	1048	HIS	LEU	27161	c.?
PIK3CA	1048	HIS	THR	42068	c.?
PIK3CA	1049	GLY	ALA	27158	c.3146G>C
PIK3CA	1049	GLY	ARG	12597	c.3145G>C
PIK3CA	1049	GLY	ARG	29327	c.?
PIK3CA	1049	GLY	SER	777	c.3145G>A
PIK3CA	1050	GLY	ASP	17446	c.3149G>A
PIK3CA	1050	GLY	ASP	42063	c.?
PTPN11	45	VAL	LEU	13097	c.?
PTPN11	58	ASN	SER	13098	c.?
PTPN11	76	GLU	GLY	13099	c.?
PTPN11	76	GLU	VAL	13096	c.?
PTPN11	431	GLY	GLY	26981	c.1281C>G
PTPN11	506	SER	LEU	13023	c.1505C>T
PTPN11	507	GLY	VAL	14271	c.1508G>T
RET	145	VAL	GLY	33280	c.434T>G
RET	163	ARG	GLN	20433	c.488G>A
RET	748	GLY	CYS	958	c.2242G>T
RET	766	PRO	SER	971	c.2296C>T
RET	768	GLU	ASP	21338	c.2304G>C
RET	778	VAL	VAL	972	c.2334C>T
RET	876	ALA	VAL	959	c.2627C>T
RET	883	ALA	PHE	977	c.2647_2648GC>TT
RET	883	ALA	PHE	26638	c.?
RET	883	ALA	PHE	981	c.2646_2648AGC>TTT
RET	883	ALA	PRO	986	c.?
RET	883	ALA	SER	26639	c.?
RET	884	GLU	LYS	960	c.2650G>A
RET	901	GLU	LYS	963	c.2701G>A
RET	908	ARG	LYS	961	c.2723G>A
RET	911	GLY	ASP	20888	c.2732G>A
RET	918	MET	THR	965	c.2753T>C
RET	918	MET	THR	26634	c.?
RET	919	ALA	VAL	970	c.2756C>T
RET	921	GLU	LYS	20889	c.2761G>A
RET	922	SER	PRO	26636	c.?
RET	923	LEU	VAL	48745	c.2767C>G
RET	930	THR	MET	26635	c.?
RET	974	ASP	ASP	20434	c.2922C>T
CDH1	193	THR	PRO	19755	c.577A>C
CDH1	233	HIS	GLN	35880	c.699C>G
CDH1	245	PRO	LEU	19781	c.734C>T
CDH1	254	ASP	TYR	19516	c.760G>T
CDH1	257	ASP	GLY	19782	c.770A>G
CDH1	260	PRO	LEU	19786	c.779C>T
CDH1	282	MET	ILE	19493	c.846G>A
CDH1	286	ALA	THR	19506	c.856G>A
CDH1	288	ASP	ASP	20777	c.864C>T
CDH1	298	ALA	ASP	19779	c.893C>A
CDH1	308	ASP	ASN	19776	c.922G>A
CDH1	315	ASN	SER	19485	c.944A>G
CDH1	330	THR	ILE	19517	c.989C>T
CDH1	334	ASP	HIS	19752	c.1000G>C
CDH1	336	GLU	GLU	20795	c.1008G>A
CDH1	347	ALA	VAL	20773	c.1040C>T
CDH1	365	VAL	LEU	20772	c.1093G>C
CDKN2A	11	PRO	SER	12497	c.31C>T
CDKN2A	20	ALA	GLU	12505	c.59C>A
CDKN2A	20	ALA	PRO	13521	c.58G>C
CDKN2A	20	ALA	THR	12761	c.58G>A
CDKN2A	22	ARG	PRO	13250	c.65G>C
CDKN2A	23	GLY	ASP	13800	c.68G>A
CDKN2A	30	ALA	VAL	13685	c.89C>T
CDKN2A	35	GLY	ARG	13277	c.103G>A
CDKN2A	36	ALA	THR	13823	c.106G>A
CDKN2A	39	ASN	LYS	13706	c.117C>G
CDKN2A	42	ASN	ASP	13498	c.124A>G
CDKN2A	42	ASN	TYR	29605	c.124A>T
CDKN2A	48	PRO	LEU	26690	c.?
CDKN2A	48	PRO	LEU	12743	c.143C>T
CDKN2A	51	VAL	ILE	13496	c.151G>A
CDKN2A	52	MET	ILE	13965	c.156G>C
CDKN2A	52	MET	LEU	48300	c.154A>T
CDKN2A	52	MET	LYS	13436	c.155T>A
CDKN2A	56	SER	ASN	13684	c.167G>A
CDKN2A	57	ALA	VAL	13252	c.170C>T
CDKN2A	61	GLU	GLY	13825	c.182A>G
CDKN2A	63	LEU	PRO	13504	c.188T>C
CDKN2A	64	LEU	LEU	12758	c.192G>A
CDKN2A	66	HIS	ARG	14253	c.197A>G
CDKN2A	66	HIS	TYR	13620	c.196C>T
CDKN2A	67	GLY	SER	12746	c.199G>A
CDKN2A	67	GLY	VAL	13280	c.200G>T
CDKN2A	68	ALA	THR	13604	c.202G>A
CDKN2A	68	ALA	VAL	13440	c.203C>T
CDKN2A	69	GLU	VAL	12762	c.206_207AG>TA
CDKN2A	69	GLU	VAL	13717	c.206A>T
CDKN2A	70	PRO	SER	13683	c.208C>T
CDKN2A	74	ASP	ASN	13474	c.220G>A
CDKN2A	74	ASP	TYR	12509	c.220G>T
CDKN2A	75	PRO	LEU	12490	c.224C>T
CDKN2A	81	PRO	LEU	13224	c.242C>T
CDKN2A	81	PRO	SER	48299	c.241C>T
CDKN2A	82	VAL	VAL	12759	c.246G>A
CDKN2A	83	HIS	ARG	13253	c.248A>G
CDKN2A	83	HIS	ASN	13705	c.247C>A
CDKN2A	83	HIS	PRO	12494	c.248A>C
CDKN2A	83	HIS	TYR	12504	c.247C>T
CDKN2A	84	ASP	ASN	13488	c.250G>A
CDKN2A	84	ASP	HIS	13613	c.250G>C
CDKN2A	84	ASP	TYR	13299	c.250G>T
CDKN2A	84	ASP	VAL	13295	c.251A>T
CDKN2A	85	ALA	PRO	29606	c.253G>C
CDKN2A	86	ALA	VAL	12495	c.257C>T
CDKN2A	88	GLU	GLY	12492	c.263A>G
CDKN2A	88	GLU	VAL	13709	c.263A>T
CDKN2A	89	GLY	GLY	12760	c.267C>T
CDKN2A	92	ASP	ASN	14266	c.?
CDKN2A	93	THR	ALA	13617	c.277A>G
CDKN2A	95	VAL	ALA	13615	c.284T>C
CDKN2A	99	ARG	GLN	13618	c.296G>A
CDKN2A	100	ALA	SER	12513	c.298G>T
CDKN2A	100	ALA	VAL	13292	c.299C>T
CDKN2A	101	GLY	GLY	12493	c.303G>A
CDKN2A	101	GLY	TRP	48298	c.301G>T
CDKN2A	106	VAL	VAL	12491	c.318G>A
CDKN2A	108	ASP	ASN	12484	c.322G>A
CDKN2A	108	ASP	HIS	14265	c.?
CDKN2A	108	ASP	TYR	13489	c.322G>T
CDKN2A	108	ASP	TYR	14263	c.?
CDKN2A	110	TRP	CYS	48297	c.330G>C
CDKN2A	115	VAL	GLU	12496	c.344T>A
CDKN2A	116	ASP	TYR	13820	c.?
CDKN2A	120	GLU	ALA	13614	c.359A>C
CDKN2A	120	GLU	LYS	13296	c.358G>A
CDKN2A	122	GLY	SER	13548	c.364G>A
CDKN2A	123	HIS	GLN	13463	c.369T>A
CDKN2A	126	VAL	PHE	13294	c.376G>T
CDKN2A	129	TYR	CYS	13633	c.386A>G
CDKN2A	131	ARG	ARG	13707	c.393C>G
CDKN2A	132	ALA	PRO	13298	c.394G>C
CDKN2A	134	ALA	VAL	13612	c.401C>T
FBXW7	264	GLN	ARG	27053	c.791A>G
FBXW7	298	PRO	ARG	30596	c.893C>G
FBXW7	298	PRO	SER	30597	c.892C>T
FBXW7	312	ARG	SER	22981	c.936A>C
FBXW7	315	ALA	THR	27057	c.943G>A
FBXW7	379	HIS	ARG	48375	c.1136A>G
FBXW7	386	CYS	TRP	27400	c.1158C>G
FBXW7	397	GLY	ASP	22983	c.1190G>A
FBXW7	423	GLY	VAL	22984	c.1268G>T
FBXW7	438	SER	PHE	22985	c.1313C>T
FBXW7	440	ASP	ASN	22931	c.1318G>A
FBXW7	460	HIS	ARG	27052	c.1379A>G
FBXW7	465	ARG	CYS	22932	c.1393C>T
FBXW7	465	ARG	HIS	22965	c.1394G>A
FBXW7	479	ARG	GLN	22974	c.1436G>A
FBXW7	479	ARG	LEU	27058	c.1436G>T
FBXW7	480	ASP	TYR	48374	c.1438G>T
FBXW7	484	ARG	THR	27059	c.1451G>C
FBXW7	504	VAL	ILE	27055	c.1510G>A
FBXW7	505	ARG	CYS	22975	c.1513C>T
FBXW7	505	ARG	HIS	25812	c.1514G>A
FBXW7	505	ARG	LEU	23000	c.1514G>T
FBXW7	505	ARG	PRO	22976	c.1514G>C
FBXW7	520	ASP	ASN	30598	c.1558G>A
FBXW7	526	TRP	ARG	30599	c.1576T>C
FBXW7	532	THR	ASN	30600	c.1595C>A
FBXW7	543	ARG	LYS	22988	c.1628G>A
FBXW7	545	TYR	CYS	22989	c.1634A>G
FBXW7	582	SER	LEU	22979	c.1745C>T
FBXW7	582	SER	PRO	30602	c.1744T>C
FBXW7	596	SER	PHE	22977	c.1787C>T
FBXW7	674	ARG	GLN	22935	c.2021G>A
FBXW7	689	ARG	TRP	27083	c.2065C>T
FBXW7	693	GLU	LYS	22936	c.2077G>A
MLH1	54	GLY	GLU	25894	c.?
MLH1	54	GLY	GLU	25895	c.161G>A
MLH1	69	ARG	LYS	25889	c.206G>A
MLH1	158	ASN	HIS	25920	c.472A>C
MLH1	233	CYS	ARG	26084	c.697T>C
MLH1	244	GLY	VAL	25897	c.731G>T
MLH1	325	ARG	GLN	25893	c.?
MLH1	325	ARG	GLN	25896	c.974G>A
MSH2	202	PRO	PRO	26092	c.606C>T
MSH2	237	ILE	VAL	26089	c.709A>G
MSH2	259	PRO	PRO	26090	c.777A>G
MSH2	322	GLY	ASP	26086	c.965G>A
MSH2	328	ALA	ALA	26087	c.984C>T
MSH2	467	GLU	LYS	13890	c.1399G>A
MSH2	587	GLY	ARG	26099	c.1759G>C
MSH2	603	ASP	TYR	26096	c.1807G>T
MSH2	674	GLY	SER	26119	c.2020G>A
MSH2	687	LEU	LEU	26088	c.2061C>G
MSH2	821	VAL	VAL	26102	c.2463C>A
MSH2	827	GLY	ARG	26097	c.2479G>A
PTEN	14	ARG	GLY	5101	c.40A>G
PTEN	31	ASN	ASN	5172	c.93C>T
PTEN	34	ALA	ALA	5330	c.102T>G
PTEN	45	VAL	VAL	5173	c.135A>G
PTEN	53	VAL	ALA	27630	c.158T>C
PTEN	53	VAL	GLY	5260	c.158T>G
PTEN	55	ARG	GLY	5129	c.163A>G
PTEN	55	ARG	SER	41770	c.165G>T
PTEN	59	SER	PRO	5098	c.175T>C
PTEN	61	HIS	ARG	5042	c.182A>G
PTEN	62	LYS	ARG	5085	c.185A>G
PTEN	62	LYS	ILE	5280	c.185A>T
PTEN	65	TYR	CYS	5146	c.194A>G
PTEN	67	ILE	LYS	5281	c.200T>A
PTEN	68	TYR	HIS	5036	c.202T>C
PTEN	72	ALA	ALA	41771	c.216T>C
PTEN	76	TYR	TYR	5171	c.228T>C
PTEN	78	THR	THR	5175	c.234C>T
PTEN	81	PHE	SER	27634	c.242T>C
PTEN	82	ASN	THR	5205	c.245A>C
PTEN	85	VAL	ALA	28941	c.?
PTEN	86	ALA	ALA	28940	c.?
PTEN	86	ALA	PRO	50260	c.256G>C
PTEN	91	GLU	GLN	5202	c.271G>C
PTEN	92	ASP	ASN	5076	c.274G>A
PTEN	92	ASP	HIS	23566	c.274G>C
PTEN	95	PRO	SER	41788	c.?
PTEN	101	ILE	ASN	5259	c.302T>A
PTEN	101	ILE	MET	5196	c.303C>G
PTEN	103	PRO	SER	28939	c.307C>T
PTEN	105	CYS	TRP	23643	c.315T>G
PTEN	107	ASP	ASN	30611	c.319G>A
PTEN	108	LEU	ARG	13135	c.323T>G
PTEN	111	TRP	ARG	5121	c.331T>C
PTEN	116	ASP	GLY	23662	c.347A>G
PTEN	118	HIS	ARG	23651	c.353A>G
PTEN	121	ALA	PRO	5214	c.361G>C
PTEN	124	CYS	PHE	13578	c.371G>T
PTEN	124	CYS	SER	5224	c.370T>A
PTEN	124	CYS	TYR	5140	c.371G>A
PTEN	125	LYS	ASN	36366	c.375A>T
PTEN	125	LYS	GLU	5082	c.373A>G
PTEN	126	ALA	ASP	28884	c.377C>A
PTEN	129	GLY	ARG	5092	c.385G>A
PTEN	130	ARG	GLN	5033	c.389G>A
PTEN	130	ARG	GLY	5219	c.388C>G
PTEN	134	MET	LEU	5204	c.400A>T
PTEN	135	ILE	VAL	5065	c.403A>G
PTEN	136	CYS	TYR	12734	c.407G>A
PTEN	138	TYR	CYS	5145	c.413A>G
PTEN	142	ARG	GLN	5034	c.425G>A
PTEN	145	PHE	ILE	27633	c.433T>A
PTEN	147	LYS	ARG	23661	c.440A>G
PTEN	148	ALA	GLU	23660	c.443C>A
PTEN	150	GLU	GLN	5210	c.448G>C
PTEN	150	GLU	GLY	5130	c.449A>G
PTEN	151	ALA	ASP	23655	c.452C>A
PTEN	153	ASP	ASN	5083	c.457G>A
PTEN	153	ASP	TYR	5284	c.457G>T
PTEN	154	PHE	SER	23659	c.461T>C
PTEN	155	TYR	CYS	5144	c.464A>G
PTEN	155	TYR	HIS	5038	c.463T>C
PTEN	159	ARG	LYS	23653	c.476G>A
PTEN	159	ARG	SER	5287	c.477G>T
PTEN	160	THR	SER	41769	c.478A>T
PTEN	160	THR	THR	5166	c.480C>T
PTEN	161	ARG	GLY	23649	c.481A>G
PTEN	161	ARG	ILE	41781	c.482G>T
PTEN	161	ARG	LYS	41773	c.482G>A
PTEN	162	ASP	GLY	23658	c.485A>G
PTEN	166	VAL	ILE	23652	c.496G>A
PTEN	167	THR	PRO	5225	c.499A>C
PTEN	168	ILE	PHE	5181	c.502A>T
PTEN	174	TYR	ASN	5221	c.520T>A
PTEN	181	LEU	PRO	27632	c.542T>C
PTEN	182	LEU	PHE	5183	c.546A>T
PTEN	188	TYR	SER	5278	c.563A>C
PTEN	204	PRO	THR	5279	c.610C>A
PTEN	217	VAL	ALA	5084	c.650T>C
PTEN	234	ARG	GLN	23654	c.701G>A
PTEN	241	PHE	SER	5126	c.722T>C
PTEN	243	PHE	SER	23650	c.728T>C
PTEN	246	PRO	LEU	5111	c.737C>T
PTEN	251	GLY	CYS	5220	c.751G>T
PTEN	256	GLU	LYS	17564	c.766G>A
PTEN	272	HIS	TYR	5066	c.814C>T
PTEN	279	PHE	PHE	28942	c.?
PTEN	318	LEU	PHE	23656	c.952C>T
PTEN	323	ASN	LYS	5209	c.969T>A
PTEN	339	PRO	SER	23657	c.1015C>T
PTEN	341	PHE	CYS	27635	c.1022T>G
PTEN	344	LYS	ARG	5067	c.1031A>G
PTEN	348	THR	ILE	5131	c.1043C>T
RB1	127	SER	ILE	22918	c.380G>T
RB1	187	SER	THR	872	c.559T>A
RB1	388	ILE	SER	35887	c.1163T>G
RB1	515	PRO	LEU	35888	c.1544C>T
RB1	673	HIS	PRO	865	c.2018A>C
RB1	698	ARG	TRP	49018	c.2092A>T
RB1	706	CYS	PHE	883	c.2117G>T
SMAD4	314	ILE	ASN	14184	c.941T>A
SMAD4	317	HIS	GLN	14188	c.951T>A
SMAD4	324	CYS	TYR	14189	c.971G>A
SMAD4	330	GLU	ALA	14110	c.989A>C
SMAD4	330	GLU	GLN	14240	c.988G>C
SMAD4	330	GLU	LYS	14169	c.988G>A
SMAD4	331	MET	THR	14190	c.992T>C
SMAD4	337	GLU	GLU	14158	c.1011G>A
SMAD4	339	PHE	SER	14191	c.1016T>C
SMAD4	340	LYS	GLU	14109	c.1018A>G
SMAD4	350	VAL	ASP	14108	c.1049T>A
SMAD4	351	ASP	ASN	32910	c.1051G>A
SMAD4	351	ASP	HIS	14135	c.1051G>C
SMAD4	353	TYR	CYS	14220	c.1058A>G
SMAD4	355	ASP	ALA	14241	c.1064A>C
SMAD4	355	ASP	ASN	24274	c.1063G>A
SMAD4	355	ASP	GLU	14095	c.1065C>A
SMAD4	355	ASP	GLY	14232	c.1064A>G
SMAD4	356	PRO	LEU	14049	c.1067C>T
SMAD4	361	ARG	HIS	14122	c.1082G>A
SMAD4	361	ARG	SER	14151	c.1081C>A
SMAD4	363	CYS	SER	14123	c.1087T>A
SMAD4	369	ASN	ASP	14127	c.1105A>G
SMAD4	383	ILE	LYS	14159	c.1148T>A
SMAD4	386	GLY	ARG	14249	c.1156G>C
SMAD4	406	ALA	THR	14103	c.1216G>A
SMAD4	408	PHE	SER	14153	c.1223T>C
SMAD4	416	ARG	SER	14162	c.1248A>C
SMAD4	420	ARG	HIS	14155	c.1259G>A
SMAD4	432	SER	GLY	14192	c.1294A>G
SMAD4	433	ALA	VAL	14152	c.1298C>T
SMAD4	441	ARG	CYS	14237	c.1321C>T
SMAD4	441	ARG	PRO	14156	c.1322G>C
SMAD4	457	ALA	SER	14128	c.1369G>T
SMAD4	491	GLY	VAL	14170	c.1472G>T
SMAD4	493	ASP	ALA	14171	c.1478A>C
SMAD4	493	ASP	ASN	14227	c.1477G>A
SMAD4	494	ASP	ASP	14195	c.1482C>T
SMAD4	496	ARG	HIS	14193	c.1487G>A
SMAD4	497	ARG	HIS	14113	c.1490G>A
SMAD4	499	CYS	TYR	14221	c.1496G>A
SMAD4	506	VAL	MET	14050	c.1516G>A
SMAD4	507	LYS	GLN	14126	c.1519A>C
SMAD4	523	CYS	TRP	14115	c.1569C>G
SMAD4	527	ILE	VAL	14194	c.1579A>G
SMAD4	531	ARG	TRP	22557	c.1591C>T
SMAD4	533	LEU	PHE	30784	c.1597C>T
SMAD4	533	LEU	VAL	14172	c.1597C>G
SMAD4	537	ASP	TYR	14164	c.1609G>T
SMAD4	539	VAL	GLY	24568	c.1616T>G
SMAD4	540	LEU	ARG	14165	c.1619T>G
STK11	56	GLY	TRP	48784	c.166G>T
STK11	56	GLY	VAL	43187	c.167G>T
STK11	78	LYS	GLU	48785	c.232A>G
STK11	86	ARG	GLY	29006	c.256C>G
STK11	91	GLY	LEU	48913	c.271_272GG>TT
STK11	106	ARG	ARG	21379	c.318G>T
STK11	163	GLY	CYS	25852	c.487G>T
STK11	171	GLY	SER	21354	c.511G>A
STK11	174	HIS	ARG	27283	c.521A>G
STK11	176	ASP	TYR	27312	c.526G>T
STK11	194	ASP	ASN	25847	c.580G>A
STK11	194	ASP	TYR	20944	c.580G>T
STK11	194	ASP	VAL	20957	c.581A>T
STK11	196	GLY	VAL	48786	c.587G>T
STK11	199	GLU	GLN	27280	c.595G>C
STK11	199	GLU	LYS	21359	c.595G>A
STK11	208	ASP	ASN	21356	c.622G>A
STK11	215	GLY	ASP	21357	c.644G>A
STK11	216	SER	PHE	25844	c.647C>T
STK11	237	ASP	TYR	48787	c.709G>T
STK11	242	GLY	ARG	25849	c.724G>C
STK11	242	GLY	VAL	48788	c.725G>T
STK11	272	TYR	TYR	29005	c.816C>T
STK11	277	ASP	TYR	27313	c.829G>T
STK11	281	PRO	LEU	21355	c.842C>T
STK11	285	LEU	GLN	25226	c.854T>A
STK11	304	ARG	GLY	48789	c.910C>G
STK11	308	TRP	LEU	26041	c.923G>T
STK11	314	PRO	HIS	21353	c.941C>A
STK11	324	PRO	LEU	21380	c.971C>T
TP53	105	GLY	ARG	45179	c.313G>C
TP53	105	GLY	CYS	42813	c.313G>T
TP53	105	GLY	VAL	46161	c.314G>T
TP53	106	SER	ARG	45944	c.318C>G
TP53	107	TYR	GLN	45369	c.319_321TAC>CAA
TP53	109	PHE	VAL	48817	c.325T>G
TP53	110	ARG	CYS	43682	c.328C>T
TP53	110	ARG	LEU	10716	c.329G>T
TP53	110	ARG	PRO	11250	c.329G>C
TP53	111	LEU	GLN	44630	c.332T>A
TP53	111	LEU	LEU	45355	c.333G>A
TP53	111	LEU	PRO	44045	c.332T>C
TP53	113	PHE	CYS	46057	c.338_339TC>GT
TP53	113	PHE	CYS	10717	c.338T>G
TP53	113	PHE	VAL	11498	c.337T>G
TP53	120	LYS	ARG	45357	c.359A>G
TP53	120	LYS	GLN	46024	c.358A>C
TP53	120	LYS	GLU	44827	c.358A>G
TP53	124	CYS	GLY	43569	c.370T>G
TP53	125	THR	ARG	45243	c.374C>G
TP53	125	THR	MET	44988	c.374C>T
TP53	125	THR	PRO	45368	c.373A>C
TP53	125	THR	THR	43904	c.375G>A
TP53	125	THR	THR	45940	c.375G>T
TP53	126	TYR	ASN	44380	c.376T>A
TP53	126	TYR	ASP	43900	c.376T>G
TP53	126	TYR	CYS	11517	c.377A>G
TP53	127	SER	CYS	45483	c.380C>G
TP53	127	SER	PHE	44226	c.380C>T
TP53	127	SER	PRO	44687	c.379T>C
TP53	127	SER	TYR	43970	c.380C>A
TP53	128	PRO	LEU	45131	c.383C>T
TP53	128	PRO	PRO	46395	c.384T>G
TP53	128	PRO	SER	44397	c.382C>T
TP53	129	ALA	GLY	45976	c.386C>G
TP53	129	ALA	THR	44966	c.385G>A
TP53	129	ALA	VAL	44550	c.386C>T
TP53	130	LEU	ARG	44063	c.389T>G
TP53	130	LEU	PHE	11449	c.388C>T
TP53	130	LEU	PRO	45481	c.389T>C
TP53	130	LEU	VAL	11462	c.388C>G
TP53	131	ASN	HIS	43535	c.391A>C
TP53	131	ASN	LYS	45978	c.393C>A
TP53	131	ASN	SER	44474	c.392A>G
TP53	131	ASN	TYR	43533	c.391A>T
TP53	132	LYS	ARG	11582	c.395A>G
TP53	132	LYS	ASN	10991	c.396G>T
TP53	132	LYS	ASN	43963	c.396G>C
TP53	132	LYS	GLN	11224	c.394A>C
TP53	132	LYS	GLU	10813	c.394A>G
TP53	132	LYS	MET	43592	c.395A>T
TP53	133	MET	ARG	43730	c.398T>G
TP53	133	MET	ILE	44624	c.399G>A
TP53	133	MET	LEU	45977	c.397A>T
TP53	133	MET	LYS	11781	c.398T>A
TP53	133	MET	VAL	43950	c.397A>G
TP53	134	PHE	CYS	43949	c.401T>G
TP53	134	PHE	LEU	45167	c.402T>A
TP53	134	PHE	LEU	44654	c.400T>C
TP53	134	PHE	LEU	11319	c.402T>G
TP53	134	PHE	PHE	44088	c.402T>C
TP53	134	PHE	SER	44506	c.401T>C
TP53	134	PHE	VAL	43941	c.400T>G
TP53	135	CYS	CYS	43704	c.405C>T
TP53	135	CYS	GLY	44829	c.403T>G
TP53	135	CYS	PHE	10647	c.404G>T
TP53	135	CYS	SER	44643	c.404G>C
TP53	135	CYS	THR	46309	c.400_405TTTTGC>TTCACC
TP53	135	CYS	TRP	44219	c.405C>G
TP53	135	CYS	TYR	10801	c.404G>A
TP53	136	GLN	ARG	45293	c.407A>G
TP53	136	GLN	GLU	43767	c.406C>G
TP53	136	GLN	HIS	45929	c.408A>C
TP53	136	GLN	HIS	45743	c.408A>T
TP53	136	GLN	LYS	44866	c.406C>A
TP53	137	LEU	GLN	44745	c.410T>A
TP53	137	LEU	PRO	43658	c.410T>C
TP53	138	ALA	ALA	46257	c.414C>T
TP53	138	ALA	PRO	11188	c.412G>C
TP53	138	ALA	SER	44508	c.412G>T
TP53	138	ALA	THR	44821	c.412G>A
TP53	138	ALA	VAL	43818	c.413C>T
TP53	139	LYS	ARG	45063	c.416A>G
TP53	139	LYS	ASN	44101	c.417G>C
TP53	139	LYS	ASN	44220	c.417G>T
TP53	139	LYS	GLN	45846	c.415A>C
TP53	139	LYS	LYS	44086	c.417G>A
TP53	139	LYS	THR	45327	c.416A>C
TP53	140	THR	ILE	43742	c.419C>T
TP53	141	CYS	ARG	43901	c.421T>C
TP53	141	CYS	CYS	45102	c.423C>T
TP53	141	CYS	PHE	44911	c.422G>T
TP53	141	CYS	SER	44564	c.421T>A
TP53	141	CYS	TRP	44204	c.423C>G
TP53	141	CYS	TYR	43708	c.422G>A
TP53	142	PRO	ALA	44969	c.424C>G
TP53	142	PRO	HIS	43942	c.425C>A
TP53	142	PRO	LEU	43583	c.425C>T
TP53	142	PRO	PRO	44302	c.426T>C
TP53	142	PRO	THR	45927	c.424C>A
TP53	143	VAL	ALA	11306	c.428T>C
TP53	143	VAL	GLU	45382	c.428T>A
TP53	143	VAL	GLY	44573	c.428T>G
TP53	143	VAL	LEU	44904	c.427G>T
TP53	143	VAL	MET	43878	c.427G>A
TP53	143	VAL	VAL	46087	c.429G>A
TP53	144	GLN	ARG	44028	c.431A>G
TP53	144	GLN	HIS	45076	c.432G>C
TP53	144	GLN	HIS	45961	c.432G>T
TP53	144	GLN	LEU	43783	c.431A>T
TP53	144	GLN	LYS	45825	c.430C>A
TP53	144	GLN	PRO	44205	c.431A>C
TP53	145	LEU	ARG	45351	c.434T>G
TP53	145	LEU	GLN	44137	c.434T>A
TP53	145	LEU	LEU	44056	c.433C>T
TP53	145	LEU	LEU	45621	c.435G>A
TP53	145	LEU	MET	45902	c.433C>A
TP53	145	LEU	PRO	43899	c.434T>C
TP53	145	LEU	VAL	45885	c.433C>G
TP53	146	TRP	ARG	44553	c.436T>C
TP53	146	TRP	SER	46220	c.437G>C
TP53	147	VAL	ALA	45819	c.440T>C
TP53	147	VAL	ASP	11273	c.440T>A
TP53	147	VAL	GLU	44856	c.440_441TT>AA
TP53	147	VAL	GLY	44309	c.440T>G
TP53	147	VAL	ILE	43985	c.439G>A
TP53	148	ASP	ASN	44043	c.442G>A
TP53	148	ASP	TYR	45913	c.442G>T
TP53	148	ASP	VAL	45196	c.443A>T
TP53	149	SER	PHE	44105	c.446_447CC>TT
TP53	149	SER	PHE	44500	c.446C>T
TP53	149	SER	SER	44408	c.447C>T
TP53	149	SER	THR	43972	c.445T>A
TP53	150	THR	ARG	45139	c.449C>G
TP53	150	THR	ILE	44038	c.449C>T
TP53	150	THR	LYS	45563	c.449C>A
TP53	151	PRO	ALA	44944	c.451C>G
TP53	151	PRO	ARG	44003	c.452C>G
TP53	151	PRO	HIS	11476	c.452C>A
TP53	151	PRO	HIS	46297	c.452_453CC>AT
TP53	151	PRO	PRO	44749	c.453C>T
TP53	151	PRO	PRO	45594	c.453C>G
TP53	151	PRO	SER	10905	c.451C>T
TP53	151	PRO	THR	43911	c.451C>A
TP53	152	PRO	ARG	45505	c.455C>G
TP53	152	PRO	GLN	44613	c.455C>A
TP53	152	PRO	LEU	10790	c.455C>T
TP53	152	PRO	PRO	44061	c.456G>A
TP53	152	PRO	PRO	45197	c.456G>T
TP53	152	PRO	SER	43582	c.454C>T
TP53	152	PRO	THR	44561	c.454C>A
TP53	153	PRO	ALA	45821	c.457C>G
TP53	153	PRO	HIS	43815	c.458C>A
TP53	153	PRO	LEU	44367	c.458C>T
TP53	153	PRO	PRO	44416	c.459C>A
TP53	153	PRO	PRO	43964	c.459C>T
TP53	153	PRO	THR	45660	c.457C>A
TP53	154	GLY	ALA	46378	c.461G>C
TP53	154	GLY	ASP	45622	c.461G>A
TP53	154	GLY	GLY	43666	c.462C>T
TP53	154	GLY	GLY	44298	c.462C>A
TP53	154	GLY	GLY	45518	c.462C>G
TP53	154	GLY	ILE	45506	c.460_461GG>AT
TP53	154	GLY	SER	43692	c.460G>A
TP53	154	GLY	VAL	6815	c.461G>T
TP53	155	THR	ALA	44303	c.463A>G
TP53	155	THR	ASN	11218	c.464C>A
TP53	155	THR	ILE	44033	c.464C>T
TP53	155	THR	PRO	10912	c.463A>C
TP53	155	THR	THR	43670	c.465C>T
TP53	156	ARG	ARG	44301	c.468C>G
TP53	156	ARG	GLY	45154	c.466C>G
TP53	156	ARG	HIS	43739	c.467G>A
TP53	156	ARG	LEU	43548	c.467G>T
TP53	156	ARG	PRO	10760	c.467G>C
TP53	157	VAL	ASP	44329	c.470T>A
TP53	157	VAL	GLY	43903	c.470T>G
TP53	157	VAL	ILE	43625	c.469G>A
TP53	157	VAL	LEU	45120	c.469G>C
TP53	157	VAL	PHE	10670	c.469G>T
TP53	157	VAL	VAL	44526	c.471C>T
TP53	157	VAL	VAL	43934	c.471C>A
TP53	158	ARG	ARG	46081	c.474C>G
TP53	158	ARG	ARG	43940	c.474C>T
TP53	158	ARG	CYS	43848	c.472C>T
TP53	158	ARG	GLY	11087	c.472C>G
TP53	158	ARG	HIS	10690	c.473G>A
TP53	158	ARG	LEU	10714	c.473G>T
TP53	158	ARG	PHE	48914	c.472_473CG>TT
TP53	158	ARG	PRO	43615	c.473G>C
TP53	159	ALA	ALA	44130	c.477C>T
TP53	159	ALA	ASP	11496	c.476C>A
TP53	159	ALA	PRO	43836	c.475G>C
TP53	159	ALA	SER	45286	c.475G>T
TP53	159	ALA	THR	43626	c.475G>A
TP53	159	ALA	VAL	11148	c.476C>T
TP53	160	MET	ILE	45674	c.480G>T
TP53	160	MET	ILE	43891	c.480G>A
TP53	160	MET	LEU	44842	c.478A>C
TP53	160	MET	LYS	44305	c.479T>A
TP53	160	MET	VAL	44328	c.478A>G
TP53	161	ALA	ALA	44119	c.483C>T
TP53	161	ALA	ASP	11323	c.482C>A
TP53	161	ALA	THR	10739	c.481G>A
TP53	161	ALA	THR	44562	c.481_483GCC>ACT
TP53	161	ALA	VAL	43689	c.482C>T
TP53	162	ILE	ASN	11966	c.485T>A
TP53	162	ILE	ILE	44694	c.486C>A
TP53	162	ILE	ILE	45627	c.486C>T
TP53	162	ILE	MET	44125	c.486C>G
TP53	162	ILE	PHE	44320	c.484A>T
TP53	163	TYR	ASN	44623	c.487T>A
TP53	163	TYR	ASP	44216	c.487T>G
TP53	163	TYR	CYS	10808	c.488A>G
TP53	163	TYR	HIS	43846	c.487T>C
TP53	163	TYR	SER	45025	c.488A>C
TP53	163	TYR	TYR	44391	c.489C>T
TP53	164	LYS	ASN	11369	c.492G>T
TP53	164	LYS	GLN	44521	c.490A>C
TP53	164	LYS	GLU	10762	c.490A>G
TP53	164	LYS	LYS	45103	c.492G>A
TP53	164	LYS	MET	44841	c.491A>T
TP53	165	GLN	ARG	44308	c.494A>G
TP53	166	SER	LEU	44289	c.497C>T
TP53	166	SER	PRO	44035	c.496T>C
TP53	166	SER	SER	44859	c.498A>G
TP53	167	GLN	ARG	43709	c.500A>G
TP53	167	GLN	GLN	44299	c.501G>A
TP53	167	GLN	LEU	45342	c.500A>T
TP53	167	GLN	LYS	44800	c.499C>A
TP53	168	HIS	ARG	43545	c.503A>G
TP53	168	HIS	ASN	44307	c.502C>A
TP53	168	HIS	GLN	44663	c.504C>A
TP53	168	HIS	HIS	45479	c.504C>T
TP53	168	HIS	LEU	44801	c.503A>T
TP53	168	HIS	PRO	44808	c.503A>C
TP53	168	HIS	TYR	43861	c.502C>T
TP53	169	MET	ILE	44126	c.507G>A
TP53	169	MET	ILE	45490	c.507G>T
TP53	169	MET	THR	43851	c.506T>C
TP53	169	MET	VAL	44431	c.505A>G
TP53	170	THR	MET	44552	c.509C>T
TP53	170	THR	SER	44325	c.508A>T
TP53	170	THR	THR	44384	c.510G>A
TP53	171	GLU	ALA	45662	c.512A>C
TP53	171	GLU	GLY	44732	c.512A>G
TP53	171	GLU	LYS	44312	c.511G>A
TP53	171	GLU	VAL	45850	c.512_513AG>TC
TP53	171	GLU	VAL	44796	c.512A>T
TP53	172	VAL	ALA	44996	c.515T>C
TP53	172	VAL	ASP	44229	c.515T>A
TP53	172	VAL	GLY	45047	c.515T>G
TP53	172	VAL	ILE	43955	c.514G>A
TP53	172	VAL	PHE	44240	c.514G>T
TP53	172	VAL	VAL	45318	c.516T>A
TP53	172	VAL	VAL	44973	c.516T>C
TP53	173	VAL	ALA	44327	c.518T>C
TP53	173	VAL	GLU	45731	c.518T>A
TP53	173	VAL	LEU	43559	c.517G>T
TP53	173	VAL	LEU	44057	c.517G>C
TP53	173	VAL	MET	11084	c.517G>A
TP53	173	VAL	TRP	45315	c.517_518GT>TG
TP53	173	VAL	VAL	46083	c.519G>C
TP53	173	VAL	VAL	44517	c.519G>A
TP53	174	ARG	GLY	43763	c.520A>G
TP53	174	ARG	LYS	44524	c.521G>A
TP53	174	ARG	MET	45671	c.521G>T
TP53	174	ARG	TRP	44782	c.520A>T
TP53	175	ARG	ARG	45515	c.525C>T
TP53	175	ARG	ARG	44566	c.525C>G
TP53	175	ARG	CYS	43680	c.523C>T
TP53	175	ARG	GLY	10870	c.523C>G
TP53	175	ARG	HIS	10648	c.524G>A
TP53	175	ARG	LEU	10718	c.524G>T
TP53	175	ARG	PRO	45416	c.524G>C
TP53	175	ARG	SER	43931	c.523C>A
TP53	176	CYS	ARG	44948	c.526T>C
TP53	176	CYS	GLY	44692	c.526T>G
TP53	176	CYS	PHE	10645	c.527G>T
TP53	176	CYS	SER	44146	c.526T>A
TP53	176	CYS	SER	44645	c.527G>C
TP53	176	CYS	SER	46255	c.525_526CT>TA
TP53	176	CYS	TRP	11114	c.528C>G
TP53	176	CYS	TYR	10687	c.527G>A
TP53	177	PRO	ARG	10651	c.530C>G
TP53	177	PRO	HIS	45326	c.530C>A
TP53	177	PRO	LEU	44097	c.530C>T
TP53	177	PRO	PRO	43679	c.531C>T
TP53	177	PRO	PRO	45451	c.531C>A
TP53	177	PRO	PRO	44818	c.531C>G
TP53	177	PRO	SER	10650	c.529C>T
TP53	178	HIS	ASP	44901	c.532C>G
TP53	178	HIS	GLN	46163	c.534C>G
TP53	178	HIS	HIS	44971	c.534C>T
TP53	178	HIS	PRO	44215	c.533A>C
TP53	178	HIS	TYR	44120	c.532C>T
TP53	179	HIS	ARG	10889	c.536A>G
TP53	179	HIS	ASN	44151	c.535C>A
TP53	179	HIS	ASP	44776	c.535C>G
TP53	179	HIS	GLN	11249	c.537T>G
TP53	179	HIS	GLN	44214	c.537T>A
TP53	179	HIS	LEU	43635	c.536A>T
TP53	179	HIS	PRO	44218	c.536A>C
TP53	179	HIS	TYR	10768	c.535C>T
TP53	180	GLU	ASP	44740	c.540G>C
TP53	180	GLU	ASP	45372	c.540G>T
TP53	180	GLU	GLN	45705	c.538G>C
TP53	180	GLU	LYS	43772	c.538G>A
TP53	181	ARG	ARG	43728	c.543C>T
TP53	181	ARG	CYS	11090	c.541C>T
TP53	181	ARG	CYS	45855	c.541_546CGCTGC>TGCTGT
TP53	181	ARG	HIS	10738	c.542G>A
TP53	181	ARG	LEU	44152	c.542G>T
TP53	181	ARG	PRO	45046	c.542G>C
TP53	182	CYS	ARG	44563	c.544T>C
TP53	182	CYS	SER	43828	c.544T>A
TP53	182	CYS	TYR	44546	c.545G>A
TP53	183	SER	LEU	44300	c.548C>T
TP53	183	SER	PRO	44343	c.547T>C
TP53	184	ASP	ASN	44029	c.550G>A
TP53	184	ASP	HIS	43797	c.550G>C
TP53	184	ASP	TYR	44202	c.550G>T
TP53	185	SER	ARG	44185	c.555C>A
TP53	185	SER	ARG	45701	c.555C>G
TP53	185	SER	SER	45198	c.555C>T
TP53	186	ASP	ASP	45823	c.558T>C
TP53	186	ASP	HIS	44837	c.556G>C
TP53	187	GLY	ASP	44023	c.560G>A
TP53	187	GLY	CYS	45275	c.559G>T
TP53	187	GLY	GLY	45931	c.561T>C
TP53	187	GLY	SER	44026	c.559G>A
TP53	187	GLY	VAL	45240	c.560G>T
TP53	189	ALA	GLY	43698	c.566C>G
TP53	189	ALA	SER	45789	c.565G>T
TP53	189	ALA	THR	43537	c.565G>A
TP53	189	ALA	VAL	44349	c.566C>T
TP53	190	PRO	LEU	43657	c.569C>T
TP53	190	PRO	SER	44682	c.568C>T
TP53	191	PRO	ARG	44172	c.572C>G
TP53	191	PRO	THR	44867	c.571C>A
TP53	192	GLN	ARG	44849	c.575A>G
TP53	192	GLN	GLN	43782	c.576G>A
TP53	192	GLN	HIS	45044	c.576G>T
TP53	192	GLN	HIS	44554	c.576G>C
TP53	193	HIS	ARG	10742	c.578A>G
TP53	193	HIS	ASN	43935	c.577C>A
TP53	193	HIS	ASP	44002	c.577C>G
TP53	193	HIS	LEU	11066	c.578A>T
TP53	193	HIS	PRO	43833	c.578A>C
TP53	193	HIS	TYR	10672	c.577C>T
TP53	194	LEU	ARG	44571	c.581T>G
TP53	194	LEU	HIS	43623	c.581T>A
TP53	194	LEU	ILE	45330	c.580C>A
TP53	194	LEU	LEU	44685	c.582T>G
TP53	194	LEU	LEU	43929	c.582T>C
TP53	194	LEU	PHE	10995	c.580C>T
TP53	194	LEU	PRO	43827	c.581T>C
TP53	195	ILE	ASN	44877	c.584T>A
TP53	195	ILE	PHE	44633	c.583A>T
TP53	195	ILE	SER	44539	c.584T>G
TP53	195	ILE	THR	11089	c.584T>C
TP53	196	ARG	ARG	44569	c.588A>G
TP53	196	ARG	ARG	44527	c.588A>C
TP53	196	ARG	GLN	44599	c.587G>A
TP53	196	ARG	PRO	43814	c.587G>C
TP53	197	VAL	ALA	45145	c.590T>C
TP53	197	VAL	GLU	44424	c.590T>A
TP53	197	VAL	GLY	43905	c.590T>G
TP53	197	VAL	LEU	45265	c.589G>C
TP53	197	VAL	LEU	46212	c.589G>T
TP53	197	VAL	MET	43779	c.589G>A
TP53	197	VAL	VAL	44845	c.591G>A
TP53	199	GLY	ARG	43749	c.595G>A
TP53	199	GLY	GLU	43989	c.596G>A
TP53	199	GLY	GLY	45051	c.597A>G
TP53	199	GLY	VAL	44140	c.596G>T
TP53	200	ASN	ILE	46107	c.599A>T
TP53	200	ASN	SER	44502	c.599A>G
TP53	201	LEU	PHE	43777	c.603G>C
TP53	201	LEU	PHE	45489	c.603G>T
TP53	201	LEU	PRO	46077	c.601_602TT>CC
TP53	202	ARG	ARG	45356	c.606T>C
TP53	202	ARG	HIS	43594	c.605G>A
TP53	202	ARG	LEU	44925	c.605G>T
TP53	202	ARG	PRO	43608	c.605G>C
TP53	202	ARG	SER	44174	c.604C>A
TP53	203	VAL	GLU	44411	c.608T>A
TP53	203	VAL	MET	43599	c.607G>A
TP53	203	VAL	VAL	46319	c.609G>T
TP53	204	GLU	ALA	46223	c.611A>C
TP53	204	GLU	LYS	43990	c.610G>A
TP53	205	TYR	ASP	43844	c.613T>G
TP53	205	TYR	CYS	43947	c.614A>G
TP53	205	TYR	HIS	43642	c.613T>C
TP53	205	TYR	PHE	11351	c.614A>T
TP53	205	TYR	SER	44169	c.614A>C
TP53	206	LEU	PHE	44797	c.618G>C
TP53	207	ASP	GLU	43731	c.621T>A
TP53	207	ASP	GLY	45519	c.620A>G
TP53	208	ASP	ASN	43987	c.622G>A
TP53	208	ASP	GLU	45851	c.624C>G
TP53	208	ASP	GLU	45707	c.624C>A
TP53	208	ASP	GLY	45796	c.623A>G
TP53	208	ASP	VAL	44249	c.623A>T
TP53	209	ARG	ARG	46096	c.625A>C
TP53	210	ASN	HIS	44087	c.628A>C
TP53	210	ASN	LYS	45863	c.630C>G
TP53	210	ASN	SER	45441	c.629A>G
TP53	210	ASN	THR	45699	c.629A>C
TP53	211	THR	ALA	44238	c.631A>G
TP53	211	THR	ILE	43939	c.632C>T
TP53	211	THR	PRO	46038	c.631A>C
TP53	211	THR	SER	45325	c.632C>G
TP53	211	THR	THR	46211	c.633T>C
TP53	212	PHE	ILE	45703	c.634T>A
TP53	212	PHE	SER	46214	c.635T>C
TP53	212	PHE	TYR	45650	c.635T>A
TP53	213	ARG	GLN	10735	c.638G>A
TP53	213	ARG	GLY	44102	c.637C>G
TP53	213	ARG	LEU	43650	c.638G>T
TP53	213	ARG	PRO	11860	c.638G>C
TP53	213	ARG	TRP	45753	c.637_639CGA>TGG
TP53	214	HIS	ARG	43687	c.641A>G
TP53	214	HIS	ASP	45115	c.640C>G
TP53	214	HIS	GLN	44407	c.642T>G
TP53	214	HIS	HIS	45460	c.642T>C
TP53	214	HIS	TYR	44112	c.640C>T
TP53	215	SER	ARG	44979	c.645T>G
TP53	215	SER	ARG	45122	c.645T>A
TP53	215	SER	ASN	44093	c.644G>A
TP53	215	SER	CYS	11307	c.643A>T
TP53	215	SER	GLY	43951	c.643A>G
TP53	215	SER	ILE	11450	c.644G>T
TP53	215	SER	THR	44175	c.644G>C
TP53	216	VAL	GLU	44274	c.647T>A
TP53	216	VAL	LEU	11210	c.646G>T
TP53	216	VAL	MET	10667	c.646G>A
TP53	217	VAL	ALA	45110	c.650T>C
TP53	217	VAL	GLU	44929	c.650T>A
TP53	218	VAL	ALA	44930	c.653T>C
TP53	218	VAL	GLU	44317	c.653T>A
TP53	218	VAL	GLY	44198	c.653T>G
TP53	219	PRO	HIS	46215	c.656C>A
TP53	219	PRO	LEU	44439	c.656C>T
TP53	219	PRO	PRO	44799	c.657C>G
TP53	220	TYR	ASN	44672	c.658T>A
TP53	220	TYR	ASP	11847	c.658T>G
TP53	220	TYR	CYS	10758	c.659A>G
TP53	220	TYR	HIS	44637	c.658T>C
TP53	220	TYR	SER	43850	c.659A>C
TP53	221	GLU	ASP	46369	c.663G>T
TP53	221	GLU	ASP	43916	c.663G>C
TP53	221	GLU	GLU	43975	c.663G>A
TP53	221	GLU	GLY	45516	c.662A>G
TP53	222	PRO	PRO	44668	c.666G>T
TP53	222	PRO	PRO	43924	c.666G>C
TP53	222	PRO	THR	43607	c.664C>A
TP53	223	PRO	ALA	45664	c.667C>G
TP53	223	PRO	LEU	12193	c.668C>T
TP53	223	PRO	PRO	46082	c.669T>A
TP53	223	PRO	SER	44816	c.667C>T
TP53	224	GLU	ASP	11451	c.672G>T
TP53	224	GLU	ASP	44945	c.672G>C
TP53	224	GLU	GLU	44754	c.672G>A
TP53	224	GLU	GLY	44014	c.671A>G
TP53	224	GLU	LYS	10894	c.670G>A
TP53	225	VAL	ASP	44304	c.674T>A
TP53	225	VAL	VAL	45901	c.675T>C
TP53	226	GLY	ASP	44547	c.677G>A
TP53	226	GLY	VAL	44399	c.677G>T
TP53	227	SER	PHE	43920	c.680C>T
TP53	227	SER	SER	43595	c.681T>G
TP53	228	ASP	ASN	44398	c.682G>A
TP53	228	ASP	GLU	43853	c.684C>G
TP53	228	ASP	GLY	43960	c.683A>G
TP53	228	ASP	HIS	46213	c.682G>C
TP53	228	ASP	TYR	45786	c.682G>T
TP53	229	CYS	ARG	45612	c.685T>C
TP53	229	CYS	GLY	45064	c.685T>G
TP53	229	CYS	SER	45974	c.686G>C
TP53	229	CYS	TYR	44313	c.686G>A
TP53	230	THR	ALA	44549	c.688A>G
TP53	230	THR	ASN	43806	c.689C>A
TP53	230	THR	ILE	43868	c.689C>T
TP53	230	THR	SER	45631	c.688A>T
TP53	231	THR	ALA	43980	c.691A>G
TP53	231	THR	ILE	44820	c.692C>T
TP53	231	THR	SER	43889	c.691A>T
TP53	232	ILE	ASN	10715	c.695T>A
TP53	232	ILE	ILE	44802	c.696C>A
TP53	232	ILE	PHE	43550	c.694A>T
TP53	232	ILE	SER	45045	c.695T>G
TP53	232	ILE	THR	44601	c.695T>C
TP53	232	ILE	VAL	44622	c.694A>G
TP53	233	HIS	GLN	44350	c.699C>G
TP53	233	HIS	LEU	45959	c.698A>T
TP53	233	HIS	TYR	44705	c.697C>T
TP53	234	TYR	ASN	43956	c.700T>A
TP53	234	TYR	ASP	43768	c.700T>G
TP53	234	TYR	CYS	10725	c.701A>G
TP53	234	TYR	HIS	11152	c.700T>C
TP53	235	ASN	ASP	11542	c.703A>G
TP53	235	ASN	HIS	45623	c.703A>C
TP53	235	ASN	ILE	43860	c.704A>T
TP53	235	ASN	MET	46039	c.704_705AC>TG
TP53	235	ASN	SER	43616	c.704A>G
TP53	235	ASN	THR	45620	c.704A>C
TP53	236	TYR	ASN	43826	c.706T>A
TP53	236	TYR	CYS	10731	c.707A>G
TP53	236	TYR	HIS	44326	c.706T>C
TP53	236	TYR	TYR	44132	c.708C>T
TP53	237	MET	ARG	45032	c.710T>G
TP53	237	MET	ILE	10834	c.711G>A
TP53	237	MET	ILE	11063	c.711G>T
TP53	237	MET	ILE	44415	c.711G>C
TP53	237	MET	LYS	43952	c.710T>A
TP53	237	MET	THR	45329	c.710T>C
TP53	237	MET	VAL	44525	c.709A>G
TP53	238	CYS	ARG	44321	c.712T>C
TP53	238	CYS	PHE	43778	c.713G>T
TP53	238	CYS	SER	43700	c.712T>A
TP53	238	CYS	SER	44653	c.713G>C
TP53	238	CYS	TYR	11059	c.713G>A
TP53	239	ASN	ASN	45842	c.717C>T
TP53	239	ASN	ASP	10777	c.715A>G
TP53	239	ASN	SER	44094	c.716A>G
TP53	239	ASN	SER	45806	c.716_717AC>GT
TP53	239	ASN	THR	43801	c.716A>C
TP53	239	ASN	TYR	45870	c.715A>T
TP53	240	SER	ARG	45261	c.720T>A
TP53	240	SER	ARG	43684	c.720T>G
TP53	240	SER	CYS	44621	c.718A>T
TP53	240	SER	GLY	43973	c.718A>G
TP53	240	SER	ILE	43660	c.719G>T
TP53	241	SER	ALA	44224	c.721T>G
TP53	241	SER	CYS	10709	c.722C>G
TP53	241	SER	PHE	10812	c.722C>T
TP53	241	SER	SER	43824	c.723C>A
TP53	241	SER	TYR	10935	c.722C>A
TP53	242	CYS	ARG	11738	c.724T>C
TP53	242	CYS	CYS	45691	c.726C>T
TP53	242	CYS	GLY	44135	c.724T>G
TP53	242	CYS	PHE	10810	c.725G>T
TP53	242	CYS	SER	44935	c.724T>A
TP53	242	CYS	SER	11133	c.725G>C
TP53	242	CYS	TRP	11356	c.726C>G
TP53	242	CYS	TYR	10646	c.725G>A
TP53	243	MET	ILE	44129	c.729G>A
TP53	243	MET	ILE	46228	c.729G>C
TP53	243	MET	LEU	43765	c.727A>C
TP53	243	MET	LEU	43726	c.727A>T
TP53	243	MET	LYS	44322	c.728T>A
TP53	243	MET	THR	45964	c.728_729TG>CA
TP53	243	MET	THR	44536	c.728T>C
TP53	244	GLY	ALA	12013	c.731G>C
TP53	244	GLY	ARG	44221	c.730G>C
TP53	244	GLY	ASP	10883	c.731G>A
TP53	244	GLY	CYS	11524	c.730G>T
TP53	244	GLY	GLY	43656	c.732C>G
TP53	244	GLY	GLY	44787	c.732C>T
TP53	244	GLY	SER	10941	c.730G>A
TP53	244	GLY	VAL	43652	c.731G>T
TP53	245	GLY	ALA	43965	c.734G>C
TP53	245	GLY	ARG	10957	c.733G>C
TP53	245	GLY	ASP	43606	c.734G>A
TP53	245	GLY	CYS	11081	c.733G>T
TP53	245	GLY	GLY	44900	c.735C>T
TP53	245	GLY	HIS	44865	c.733_734GG>CA
TP53	245	GLY	LEU	45456	c.733_734GG>CT
TP53	245	GLY	SER	6932	c.733G>A
TP53	245	GLY	VAL	11196	c.734G>T
TP53	246	MET	ARG	11376	c.737T>G
TP53	246	MET	ILE	44310	c.738G>A
TP53	246	MET	ILE	10757	c.738G>C
TP53	246	MET	LYS	44103	c.737T>A
TP53	246	MET	THR	11355	c.737T>C
TP53	246	MET	VAL	43555	c.736A>G
TP53	247	ASN	ASN	44428	c.741C>T
TP53	247	ASN	ASP	45005	c.739A>G
TP53	247	ASN	ILE	43995	c.740A>T
TP53	247	ASN	LYS	45632	c.741C>A
TP53	247	ASN	PHE	44980	c.739_740AA>TT
TP53	247	ASN	SER	44512	c.740A>G
TP53	247	ASN	THR	43588	c.740A>C
TP53	247	ASN	TYR	43864	c.739A>T
TP53	248	ARG	ARG	45735	c.744G>C
TP53	248	ARG	ARG	44920	c.742C>A
TP53	248	ARG	GLN	10662	c.743G>A
TP53	248	ARG	GLY	11564	c.742C>G
TP53	248	ARG	LEU	6549	c.743G>T
TP53	248	ARG	LEU	45543	c.743_744GG>TT
TP53	248	ARG	PRO	11491	c.743G>C
TP53	248	ARG	TRP	10656	c.742C>T
TP53	248	ARG	TRP	6545	c.741_742CC>TT
TP53	249	ARG	ARG	44625	c.747G>A
TP53	249	ARG	GLY	10668	c.745A>G
TP53	249	ARG	LYS	44091	c.746G>A
TP53	249	ARG	MET	43871	c.746G>T
TP53	249	ARG	SER	10817	c.747G>T
TP53	249	ARG	SER	10785	c.747G>C
TP53	249	ARG	THR	43665	c.746G>C
TP53	249	ARG	TRP	43629	c.745A>T
TP53	250	PRO	ALA	44096	c.748C>G
TP53	250	PRO	HIS	44476	c.749C>A
TP53	250	PRO	LEU	10771	c.749C>T
TP53	250	PRO	PHE	44609	c.748_749CC>TT
TP53	250	PRO	PRO	43957	c.750C>T
TP53	250	PRO	SER	43695	c.748C>T
TP53	250	PRO	THR	45939	c.748C>A
TP53	251	ILE	ASN	11374	c.752T>A
TP53	251	ILE	LEU	10931	c.751A>C
TP53	251	ILE	PHE	43967	c.751A>T
TP53	251	ILE	SER	43829	c.752T>G
TP53	251	ILE	THR	11213	c.752T>C
TP53	251	ILE	VAL	45407	c.751A>G
TP53	252	LEU	LEU	45661	c.756C>A
TP53	252	LEU	PHE	44054	c.754C>T
TP53	252	LEU	PRO	44769	c.755T>C
TP53	253	THR	ALA	45322	c.757A>G
TP53	253	THR	ILE	43683	c.758C>T
TP53	253	THR	PRO	45980	c.757A>C
TP53	253	THR	SER	43881	c.757A>T
TP53	254	ILE	ILE	46276	c.762C>A
TP53	254	ILE	PHE	45647	c.760A>T
TP53	254	ILE	THR	44058	c.761T>C
TP53	254	ILE	VAL	44030	c.760A>G
TP53	255	ILE	ASN	11244	c.764T>A
TP53	255	ILE	ILE	46040	c.765C>A
TP53	255	ILE	PHE	43651	c.763A>T
TP53	255	ILE	SER	10788	c.764T>G
TP53	255	ILE	THR	11181	c.764T>C
TP53	255	ILE	VAL	44290	c.763A>G
TP53	256	THR	ALA	44544	c.766A>G
TP53	256	THR	ILE	45973	c.767C>T
TP53	256	THR	LYS	44429	c.767C>A
TP53	256	THR	SER	44662	c.766A>T
TP53	256	THR	THR	43976	c.768A>G
TP53	257	LEU	GLN	43530	c.770T>A
TP53	257	LEU	LEU	45105	c.771G>A
TP53	257	LEU	PRO	43842	c.770T>C
TP53	257	LEU	VAL	43699	c.769C>G
TP53	258	GLU	ASP	44962	c.774A>T
TP53	258	GLU	GLN	10751	c.772G>C
TP53	258	GLU	GLY	44168	c.773A>G
TP53	258	GLU	LYS	10988	c.772G>A
TP53	258	GLU	VAL	44450	c.773A>T
TP53	259	ASP	ASN	44117	c.775G>A
TP53	259	ASP	ASP	43733	c.777C>T
TP53	259	ASP	GLY	45615	c.776A>G
TP53	259	ASP	TYR	11552	c.775G>T
TP53	259	ASP	VAL	43724	c.776A>T
TP53	260	SER	ALA	45629	c.778T>G
TP53	260	SER	CYS	44614	c.779C>G
TP53	260	SER	PHE	43707	c.779C>T
TP53	260	SER	SER	44620	c.780C>T
TP53	261	SER	ARG	44579	c.783T>G
TP53	261	SER	GLY	43966	c.781A>G
TP53	261	SER	SER	43748	c.783T>C
TP53	262	GLY	ASP	10828	c.785G>A
TP53	262	GLY	GLY	45166	c.786T>C
TP53	262	GLY	SER	44548	c.784G>A
TP53	262	GLY	VAL	11198	c.785G>T
TP53	263	ASN	ASP	45752	c.787A>G
TP53	263	ASN	HIS	45781	c.787A>C
TP53	263	ASN	HIS	43922	c.786_787TA>AC
TP53	263	ASN	ILE	43917	c.788A>T
TP53	263	ASN	LYS	45384	c.789T>G
TP53	264	LEU	ARG	11984	c.791T>G
TP53	264	LEU	ILE	43959	c.790C>A
TP53	264	LEU	VAL	45704	c.790C>G
TP53	265	LEU	ARG	44092	c.794T>G
TP53	265	LEU	GLN	44926	c.794T>A
TP53	265	LEU	LEU	44293	c.793C>T
TP53	265	LEU	MET	45393	c.793C>A
TP53	265	LEU	PRO	11011	c.794T>C
TP53	265	LEU	PRO	46061	c.794_795TG>CT
TP53	266	GLY	ALA	45488	c.797G>C
TP53	266	GLY	ARG	11205	c.796G>C
TP53	266	GLY	ARG	10794	c.796G>A
TP53	266	GLY	GLU	10867	c.797G>A
TP53	266	GLY	GLY	45317	c.798A>G
TP53	266	GLY	GLY	45903	c.798A>T
TP53	266	GLY	THR	48915	c.796_797GG>AC
TP53	266	GLY	VAL	10958	c.797G>T
TP53	267	ARG	ARG	45706	c.801G>T
TP53	267	ARG	ARG	44635	c.801G>A
TP53	267	ARG	ARG	45928	c.799C>A
TP53	267	ARG	GLN	43923	c.800G>A
TP53	267	ARG	GLY	45822	c.799C>G
TP53	267	ARG	PRO	11392	c.800G>C
TP53	267	ARG	TRP	11183	c.799C>T
TP53	268	ASN	ASN	44868	c.804C>T
TP53	268	ASN	HIS	43979	c.802A>C
TP53	268	ASN	SER	43981	c.803A>G
TP53	269	SER	ARG	44331	c.807C>A
TP53	269	SER	ASN	44236	c.806G>A
TP53	269	SER	CYS	45248	c.805A>T
TP53	269	SER	GLY	43962	c.805A>G
TP53	269	SER	SER	44886	c.807C>T
TP53	270	PHE	CYS	43621	c.809T>G
TP53	270	PHE	ILE	43809	c.808T>A
TP53	270	PHE	LEU	44262	c.808T>C
TP53	270	PHE	LEU	44156	c.810T>A
TP53	270	PHE	SER	11305	c.809T>C
TP53	270	PHE	TYR	43918	c.809T>A
TP53	270	PHE	VAL	44956	c.808T>G
TP53	271	GLU	GLN	43706	c.811G>C
TP53	271	GLU	GLY	43879	c.812A>G
TP53	271	GLU	LYS	10719	c.811G>A
TP53	272	VAL	ALA	44294	c.815T>C
TP53	272	VAL	GLU	44580	c.815T>A
TP53	272	VAL	GLY	44870	c.815T>G
TP53	272	VAL	LEU	45898	c.814G>C
TP53	272	VAL	LEU	10859	c.814G>T
TP53	272	VAL	MET	10891	c.814G>A
TP53	272	VAL	VAL	44864	c.816G>C
TP53	272	VAL	VAL	45865	c.816G>T
TP53	272	VAL	VAL	44857	c.816G>A
TP53	273	ARG	CYS	10659	c.817C>T
TP53	273	ARG	GLY	43843	c.817C>G
TP53	273	ARG	HIS	10660	c.818G>A
TP53	273	ARG	LEU	10779	c.818G>T
TP53	273	ARG	PRO	43896	c.818G>C
TP53	273	ARG	SER	43909	c.817C>A
TP53	273	ARG	SER	44858	c.817_819CGT>TCG
TP53	274	VAL	ALA	44393	c.821T>C
TP53	274	VAL	ASP	44448	c.821T>A
TP53	274	VAL	GLY	43945	c.821T>G
TP53	274	VAL	ILE	43667	c.820G>A
TP53	274	VAL	LEU	44443	c.820G>C
TP53	274	VAL	PHE	10769	c.820G>T
TP53	275	CYS	ARG	43902	c.823T>C
TP53	275	CYS	CYS	44735	c.825T>C
TP53	275	CYS	GLY	11501	c.823T>G
TP53	275	CYS	PHE	10701	c.824G>T
TP53	275	CYS	SER	45413	c.824G>C
TP53	275	CYS	TRP	43823	c.825T>G
TP53	275	CYS	TYR	10893	c.824G>A
TP53	276	ALA	ASP	45268	c.827C>A
TP53	276	ALA	GLY	45695	c.827C>G
TP53	276	ALA	PRO	43663	c.826G>C
TP53	276	ALA	SER	45467	c.826G>T
TP53	276	ALA	THR	44114	c.826G>A
TP53	276	ALA	VAL	10756	c.827C>T
TP53	277	CYS	ARG	45871	c.829T>C
TP53	277	CYS	CYS	45109	c.831T>C
TP53	277	CYS	GLY	45074	c.829T>G
TP53	277	CYS	PHE	10749	c.830G>T
TP53	277	CYS	TRP	45299	c.831T>G
TP53	277	CYS	TYR	43737	c.830G>A
TP53	278	PRO	ALA	10814	c.832C>G
TP53	278	PRO	ARG	10887	c.833C>G
TP53	278	PRO	HIS	43755	c.833C>A
TP53	278	PRO	LEU	10863	c.833C>T
TP53	278	PRO	SER	10939	c.832C>T
TP53	278	PRO	THR	43697	c.832C>A
TP53	279	GLY	ARG	44603	c.835G>A
TP53	279	GLY	GLU	43714	c.836G>A
TP53	279	GLY	GLY	45624	c.837G>T
TP53	280	ARG	GLY	11123	c.838A>G
TP53	280	ARG	ILE	11287	c.839G>T
TP53	280	ARG	LYS	10728	c.839G>A
TP53	280	ARG	SER	44233	c.840A>C
TP53	280	ARG	THR	10724	c.839G>C
TP53	281	ASP	ASN	43596	c.841G>A
TP53	281	ASP	GLU	43837	c.843C>G
TP53	281	ASP	GLU	43906	c.843C>A
TP53	281	ASP	GLY	11232	c.842A>G
TP53	281	ASP	HIS	10943	c.841G>C
TP53	281	ASP	TYR	11516	c.841G>T
TP53	281	ASP	VAL	45729	c.842A>T
TP53	282	ARG	ARG	44724	c.846G>A
TP53	282	ARG	GLN	44338	c.845G>A
TP53	282	ARG	GLY	10992	c.844C>G
TP53	282	ARG	HIS	44934	c.845_846GG>AT
TP53	282	ARG	LEU	44470	c.845G>T
TP53	282	ARG	PRO	44306	c.845G>C
TP53	282	ARG	TRP	10704	c.844C>T
TP53	283	ARG	ARG	44434	c.849C>A
TP53	283	ARG	ARG	45461	c.849C>G
TP53	283	ARG	ARG	43977	c.849C>T
TP53	283	ARG	CYS	10911	c.847C>T
TP53	283	ARG	HIS	11483	c.848G>A
TP53	283	ARG	PRO	10743	c.848G>C
TP53	283	ARG	SER	44831	c.847C>A
TP53	284	THR	ALA	45728	c.850A>G
TP53	284	THR	ILE	44540	c.851C>T
TP53	284	THR	PRO	44352	c.850A>C
TP53	285	GLU	GLN	45138	c.853G>C
TP53	285	GLU	GLY	45649	c.854A>G
TP53	285	GLU	LYS	10722	c.853G>A
TP53	285	GLU	VAL	44227	c.854A>T
TP53	286	GLU	ALA	45892	c.857A>C
TP53	286	GLU	GLN	44250	c.856G>C
TP53	286	GLU	GLU	44292	c.858A>G
TP53	286	GLU	GLY	43565	c.857A>G
TP53	286	GLU	LYS	10726	c.856G>A
TP53	286	GLU	VAL	43936	c.857A>T
TP53	287	GLU	ASP	46366	c.861G>C
TP53	287	GLU	GLU	43776	c.861G>A
TP53	287	GLU	GLY	44737	c.860A>G
TP53	287	GLU	LYS	44225	c.859G>A
TP53	288	ASN	LYS	43736	c.864T>A
TP53	288	ASN	SER	44523	c.863A>G
TP53	288	ASN	TYR	43725	c.862A>T
TP53	289	LEU	PHE	45446	c.865C>T
TP53	289	LEU	PRO	43968	c.866T>C
TP53	290	ARG	HIS	44017	c.869G>A
TP53	327	TYR	ASP	43883	c.979T>G
TP53	328	PHE	SER	46158	c.983T>C
TP53	328	PHE	VAL	45663	c.982T>G
TP53	330	LEU	ARG	45643	c.989T>G
TP53	330	LEU	PRO	46157	c.989T>C
TP53	331	GLN	ARG	12218	c.992A>G
TP53	334	GLY	TRP	48816	c.1000G>T
TP53	334	GLY	VAL	11514	c.1001G>T
TP53	337	ARG	CYS	11071	c.1009C>T
TP53	337	ARG	HIS	43882	c.1010G>A
TP53	337	ARG	LEU	11411	c.1010G>T
TP53	338	PHE	ILE	45767	c.1012T>A
TP53	339	GLU	GLN	46250	c.1015G>C
TP53	341	PHE	CYS	45744	c.1022T>G
TP53	342	ARG	PRO	45276	c.1025G>C
TP53	347	ALA	THR	45717	c.1039G>A
TP53	348	LEU	PHE	46348	c.1044G>T
TP53	354	GLN	ARG	45536	c.1061A>G
VHL	60	ARG	TRP	18371	c.178C>T
VHL	61	PRO	PRO	17693	c.183C>T
VHL	61	PRO	PRO	25363	c.183C>G
VHL	65	SER	LEU	14400	c.194C>T
VHL	65	SER	PRO	18074	c.193T>C
VHL	65	SER	SER	17705	c.195G>C
VHL	65	SER	SER	18085	c.195G>A
VHL	65	SER	TRP	34005	c.194C>G
VHL	67	ASN	SER	14301	c.200A>G
VHL	68	SER	LEU	17870	c.203C>T
VHL	68	SER	PRO	30212	c.202T>C
VHL	68	SER	SER	18378	c.204G>A
VHL	68	SER	THR	17707	c.202T>A
VHL	69	ARG	CYS	18343	c.205C>T
VHL	73	GLN	GLN	17714	c.219G>A
VHL	74	VAL	ALA	17697	c.221T>C
VHL	74	VAL	ASP	17715	c.221T>A
VHL	76	PHE	LEU	18084	c.228C>A
VHL	76	PHE	SER	34007	c.227T>C
VHL	76	PHE	TYR	14321	c.227T>A
VHL	77	CYS	SER	14322	c.229T>A
VHL	78	ASN	ASP	18275	c.232A>G
VHL	78	ASN	HIS	18086	c.232A>C
VHL	78	ASN	ILE	14320	c.233A>T
VHL	78	ASN	LYS	17875	c.234T>G
VHL	78	ASN	LYS	18194	c.234T>A
VHL	78	ASN	SER	17855	c.233A>G
VHL	78	ASN	THR	14319	c.233A>C
VHL	78	ASN	TYR	34008	c.232A>T
VHL	79	ARG	ARG	14350	c.237C>G
VHL	79	ARG	HIS	18372	c.236G>A
VHL	79	ARG	PRO	17950	c.236_237GC>CA
VHL	80	SER	ARG	14290	c.240T>A
VHL	80	SER	ARG	34029	c.240T>G
VHL	80	SER	ASN	30216	c.239G>A
VHL	81	PRO	SER	17721	c.241C>T
VHL	82	ARG	CYS	18358	c.244C>T
VHL	82	ARG	PRO	14382	c.245G>C
VHL	83	VAL	ILE	36212	c.247G>A
VHL	85	LEU	PRO	17859	c.254T>C
VHL	86	PRO	ALA	36324	c.256C>G
VHL	86	PRO	ARG	30234	c.257C>G
VHL	86	PRO	HIS	14405	c.257C>A
VHL	86	PRO	LEU	18028	c.257C>T
VHL	86	PRO	SER	18350	c.256C>T
VHL	88	TRP	ARG	17881	c.262T>A
VHL	88	TRP	ARG	17953	c.262T>C
VHL	88	TRP	CYS	17807	c.264G>C
VHL	88	TRP	LEU	18351	c.263G>T
VHL	88	TRP	SER	18415	c.263G>C
VHL	89	LEU	ARG	14404	c.266T>G
VHL	89	LEU	HIS	14305	c.266T>A
VHL	89	LEU	PRO	14346	c.266T>C
VHL	90	ASN	ILE	14390	c.269A>T
VHL	90	ASN	TYR	17640	c.268A>T
VHL	91	PHE	LEU	18061	c.271T>C
VHL	92	ASP	ASN	17838	c.274G>A
VHL	92	ASP	TYR	17726	c.274G>T
VHL	93	GLY	ARG	18080	c.277G>C
VHL	95	PRO	ARG	17699	c.284C>G
VHL	95	PRO	PRO	17955	c.285G>A
VHL	96	GLN	HIS	17731	c.288G>T
VHL	97	PRO	PRO	17732	c.291C>T
VHL	97	PRO	PRO	17689	c.291C>A
VHL	98	TYR	ASN	14395	c.292T>A
VHL	98	TYR	ASP	17957	c.292T>G
VHL	98	TYR	PHE	17885	c.293A>T
VHL	99	PRO	LEU	30238	c.296C>T
VHL	100	THR	ALA	17856	c.298A>G
VHL	101	LEU	LEU	14348	c.301C>T
VHL	101	LEU	PRO	18255	c.302T>C
VHL	102	PRO	ALA	17734	c.304C>G
VHL	105	THR	MET	17737	c.314C>T
VHL	105	THR	PRO	18064	c.313A>C
VHL	106	GLY	ALA	17839	c.317G>C
VHL	106	GLY	ASP	18082	c.317G>A
VHL	107	ARG	PRO	36362	c.320_321GC>CA
VHL	108	ARG	ARG	17740	c.324C>A
VHL	109	ILE	ASN	30221	c.326T>A
VHL	109	ILE	SER	30224	c.326T>G
VHL	110	HIS	GLN	14306	c.330C>G
VHL	110	HIS	PRO	30410	c.329A>C
VHL	111	SER	ARG	17894	c.333C>G
VHL	111	SER	ARG	30226	c.333C>A
VHL	111	SER	ASN	26151	c.332G>A
VHL	111	SER	GLY	18353	c.331A>G
VHL	111	SER	ILE	36341	c.332G>T
VHL	111	SER	SER	17806	c.333C>T
VHL	112	TYR	ASP	17746	c.334T>G
VHL	113	ARG	ARG	17747	c.339A>T
VHL	114	GLY	ALA	18346	c.341G>C
VHL	114	GLY	ARG	28431	c.340G>C
VHL	114	GLY	CYS	17642	c.340G>T
VHL	114	GLY	GLY	18088	c.342T>G
VHL	114	GLY	SER	14384	c.340G>A
VHL	115	HIS	ASN	17752	c.343C>A
VHL	115	HIS	ASP	18195	c.343C>G
VHL	115	HIS	PRO	17962	c.344A>C
VHL	115	HIS	TYR	14375	c.343C>T
VHL	116	LEU	VAL	18067	c.346C>G
VHL	117	TRP	ARG	14310	c.349T>C
VHL	117	TRP	ARG	14385	c.349T>A
VHL	117	TRP	CYS	14328	c.351G>T
VHL	117	TRP	GLY	30297	c.349T>G
VHL	117	TRP	LEU	18192	c.350G>T
VHL	118	LEU	HIS	17754	c.353T>A
VHL	118	LEU	PRO	14312	c.353T>C
VHL	119	PHE	LEU	18022	c.357C>G
VHL	121	ASP	ASP	17660	c.363T>C
VHL	121	ASP	GLU	17644	c.363T>G
VHL	121	ASP	GLY	18009	c.362A>G
VHL	121	ASP	TYR	34019	c.361G>T
VHL	122	ALA	GLU	17967	c.365C>A
VHL	126	ASP	ASN	18060	c.376G>A
VHL	126	ASP	GLY	14392	c.377A>G
VHL	128	LEU	ARG	14362	c.383T>G
VHL	128	LEU	HIS	17756	c.383T>A
VHL	128	LEU	ILE	17897	c.382C>A
VHL	128	LEU	PRO	25719	c.383T>C
VHL	129	LEU	LEU	30331	c.387G>A
VHL	130	VAL	ASP	14323	c.389T>A
VHL	130	VAL	LEU	14407	c.388G>C
VHL	131	ASN	LYS	25720	c.393C>G
VHL	131	ASN	TYR	17758	c.391A>T
VHL	133	THR	SER	17645	c.397A>T
VHL	134	GLU	ALA	17901	c.401A>C
VHL	136	PHE	CYS	17971	c.407T>G
VHL	136	PHE	ILE	17669	c.406T>A
VHL	136	PHE	LEU	17763	c.408T>G
VHL	136	PHE	SER	17996	c.407T>C
VHL	136	PHE	TYR	18069	c.407T>A
VHL	136	PHE	VAL	18276	c.406T>G
VHL	138	PRO	ARG	14383	c.413C>G
VHL	139	SER	SER	17767	c.417T>A
VHL	142	VAL	VAL	17739	c.426T>G
VHL	143	ASP	GLU	14284	c.429C>G
VHL	145	GLN	HIS	18071	c.435G>T
VHL	146	PRO	ALA	33998	c.436C>G
VHL	146	PRO	PRO	17974	c.438T>C
VHL	148	PHE	SER	17808	c.443T>C
VHL	149	ALA	ASP	36360	c.446C>A
VHL	149	ALA	PRO	17651	c.445G>C
VHL	151	ILE	ASN	18274	c.452T>A
VHL	151	ILE	MET	18355	c.453C>G
VHL	151	ILE	PHE	17978	c.451A>T
VHL	151	ILE	SER	14389	c.452T>G
VHL	151	ILE	THR	17934	c.452T>C
VHL	153	LEU	PRO	14363	c.458T>C
VHL	154	PRO	LEU	18266	c.461C>T
VHL	155	VAL	ASP	18333	c.464_465TG>AC
VHL	155	VAL	GLY	18332	c.464_465TG>GC
VHL	155	VAL	LEU	14289	c.463G>T
VHL	155	VAL	LEU	17928	c.463G>C
VHL	155	VAL	MET	18152	c.463G>A
VHL	156	TYR	ASP	18328	c.466T>G
VHL	157	THR	ILE	18025	c.470C>T
VHL	157	THR	THR	17805	c.471T>A
VHL	158	LEU	ARG	30286	c.473T>G
VHL	158	LEU	GLN	14368	c.473T>A
VHL	158	LEU	PRO	14387	c.473T>C
VHL	158	LEU	VAL	17657	c.472C>G
VHL	160	GLU	LYS	14309	c.478G>A
VHL	161	ARG	PRO	17909	c.482G>C
VHL	162	CYS	ARG	18073	c.484T>C
VHL	162	CYS	PHE	25676	c.485G>T
VHL	162	CYS	TRP	18023	c.486C>G
VHL	162	CYS	TYR	14408	c.485G>A
VHL	163	LEU	HIS	36342	c.488T>A
VHL	163	LEU	PRO	14355	c.488T>C
VHL	163	LEU	PRO	14381	c.488_489TC>CT
VHL	164	GLN	HIS	17662	c.492G>T
VHL	164	GLN	LEU	30288	c.491A>T
VHL	164	GLN	PRO	18212	c.491A>C
VHL	165	VAL	ASP	17785	c.494T>A
VHL	165	VAL	ILE	18263	c.493G>A
VHL	166	VAL	ASP	17913	c.497T>A
VHL	166	VAL	GLY	17786	c.497T>G
VHL	166	VAL	ILE	14307	c.496G>A
VHL	166	VAL	PHE	17982	c.496G>T
VHL	167	ARG	GLN	17983	c.500G>A
VHL	167	ARG	GLY	25673	c.499C>G
VHL	167	ARG	TRP	14311	c.499C>T
VHL	169	LEU	LEU	18379	c.505C>T
VHL	169	LEU	PRO	17837	c.506T>C
VHL	170	VAL	ASP	18264	c.509T>A
VHL	171	LYS	ASN	14374	c.513G>C
VHL	174	ASN	ASP	14366	c.520A>G
VHL	175	TYR	ASP	17917	c.523T>G
VHL	176	ARG	LYS	14308	c.527G>A
VHL	176	ARG	TRP	18072	c.526A>T
VHL	178	LEU	ARG	18010	c.533T>G
VHL	179	ASP	ALA	14315	c.536A>C
VHL	179	ASP	ASN	14313	c.535G>A
VHL	180	ILE	ASN	18000	c.539T>A
VHL	182	ARG	ARG	18364	c.546G>A
VHL	182	ARG	LYS	14316	c.545G>A
VHL	184	LEU	PRO	17854	c.551T>C
VHL	185	TYR	TYR	18373	c.555C>T
VHL	187	ASP	VAL	18020	c.560A>T
VHL	188	LEU	ARG	25680	c.563T>G
VHL	188	LEU	GLN	17800	c.563T>A
VHL	188	LEU	PRO	25678	c.563T>C
VHL	188	LEU	VAL	18026	c.562C>G
VHL	189	GLU	LYS	17920	c.565G>A
VHL	192	PRO	LEU	14353	c.575C>T
VHL	192	PRO	SER	18386	c.574C>T
VHL	194	VAL	VAL	18030	c.582G>T
VHL	195	GLN	ARG	18375	c.584A>G
VHL	198	LEU	LEU	14343	c.594G>A
VHL	198	LEU	LEU	18089	c.592C>T
VHL	200	ARG	TRP	18024	c.598C>T
VHL	204	GLU	ASP	14314	c.612G>T
VHL	204	GLU	GLY	14344	c.611A>G
VHL	204	GLU	LYS	18370	c.610G>A
VHL	207	ALA	THR	14317	c.619G>A
VHL	207	ALA	VAL	14336	c.620C>T
WT1	338	SER	TYR	21403	c.1013C>A
WT1	346	LYS	ARG	26039	c.1037A>G
WT1	366	ARG	CYS	21408	c.1096C>T
WT1	371	LYS	ARG	21971	c.1112A>G
WT1	373	HIS	TYR	21960	c.1117C>T
WT1	394	ARG	GLY	21967	c.1180C>G
WT1	394	ARG	TRP	21417	c.1180C>T
WT1	396	ASP	ASN	27370	c.1186G>A
WT1	433	ARG	CYS	23029	c.?
