# Supplementary material for: The structural impact of cancer-associated missense mutations in oncogenes and tumor suppressors
Source: Mol Cancer. 2011 May 16;10:54. doi: 10.1186/1476-4598-10-54 (PMC3123651; doi:10.1186/1476-4598-10-54)
Supplement: Additional File 4 — Table S3 - SNPs. Table columns: HUGO gene name, sequence position, wild type amino acid and mutant amino acid of the natural variants used in the analysis, reference SNP ID [file 1476-4598-10-54-S4.XLS]

## Sheet: Suppl_Table_3_snps.txt
gene	pos_aa	aa_wt	aa_mut	rsId
AKT1	167	VAL	ALA	11555433
AKT1	319	GLU	GLY	12881616
AKT1	357	LEU	PRO	11555432
AKT1	388	PRO	THR	11555431
AKT1	461	VAL	LEU	11555435
AKT1	465	ARG	HIS	113547523
BRAF	461	GLN	HIS	56216404
BRAF	592	ILE	LYS	55939351
BRAF	692	LEU	SER	55715359
EGFR	95	THR	PRO	35515689
EGFR	98	ARG	GLN	17289589
EGFR	266	PRO	ARG	17336639
EGFR	519	GLU	ASP	116057045
EGFR	521	ARG	LYS	2227983
EGFR	592	VAL	ALA	28384375
EGFR	624	CYS	PHE	28384376
EGFR	962	ARG	GLY	17337451
EGFR	977	ARG	CYS	1140476
EGFR	988	HIS	PRO	17290699
GNAS	160	ARG	HIS	11554274
GNAS	175	ALA	VAL	77096466
GNAS	224	VAL	GLY	113780390
GNAS	275	SER	ILE	1802357
GNAS	291	LEU	ILE	11554278
GNAS	298	ALA	SER	1802356
GNAS	304	GLY	VAL	77336782
GNAS	341	ILE	VAL	3205253
GNAS	380	ARG	LEU	8986
KIT	34	PRO	LEU	55755457
KIT	178	ALA	THR	115585711
KIT	374	VAL	ILE	73137716
KIT	400	ASN	SER	72549294
KIT	410	ASN	HIS	111646246
KIT	488	THR	MET	56225530
KIT	550	LYS	ILE	28933968
KIT	691	CYS	SER	35200131
KIT	715	SER	ASN	56094246
KIT	816	ASP	HIS	28933969
KRAS	61	GLN	HIS	17851045
MET	45	ASN	SER	77651398
MET	48	ALA	VAL	80256822
MET	143	ARG	GLN	35469582
MET	156	SER	LEU	56311081
MET	168	GLU	ASP	55985569
MET	211	LEU	TRP	45483396
MET	238	LEU	SER	34349517
MET	239	PRO	ARG	45551737
MET	309	THR	PRO	35601148
MET	316	ILE	MET	35225896
MET	320	ALA	VAL	35776110
MET	362	MET	THR	77523018
MET	375	ASN	SER	33917957
MET	402	LEU	ILE	45441497
MET	495	THR	ILE	45585831
MET	559	GLN	ARG	45460604
MET	572	SER	ASN	115812560
MET	591	ARG	TRP	45602940
MET	633	HIS	LEU	45586239
MET	649	TYR	CYS	45605635
MET	661	SER	ARG	56361366
MET	731	ARG	GLN	45446492
MET	739	ARG	CYS	45587940
MET	739	ARG	HIS	45553236
MET	1053	ILE	THR	45571834
MET	1067	GLN	LYS	45628136
MET	1096	THR	SER	45592846
MET	1097	LEU	VAL	45583838
MET	1131	MET	THR	28933101
MET	1180	ASP	ASN	45541232
MET	1188	VAL	LEU	28932775
MET	1195	LEU	VAL	28932778
MET	1220	VAL	ILE	28932776
MET	1228	ASP	ASN	28932777
MET	1254	SER	ASN	45454696
MET	1261	THR	ALA	45595632
MET	1265	ASP	TYR	45532942
NRAS	85	ASN	SER	114636410
NRAS	172	ASN	ASP	111759092
PIK3CA	43	ILE	VAL	1051399
PIK3CA	60	GLN	LYS	71310379
PIK3CA	296	GLN	HIS	74639903
PIK3CA	332	SER	ARG	1051407
PIK3CA	346	VAL	LEU	1131680
PIK3CA	377	PRO	ARG	113613074
PIK3CA	391	ILE	MET	3729680
PIK3CA	528	LYS	GLU	59971989
PIK3CA	613	GLY	SER	3908108
PIK3CA	617	ARG	GLN	3865687
PIK3CA	626	ASP	ASN	3908109
PIK3CA	644	TYR	HIS	17849072
PIK3CA	707	GLU	LYS	3729687
PIK3CA	729	LYS	GLU	41273621
PIK3CA	872	PHE	LEU	77224936
PIK3CA	873	ASN	THR	74427133
PIK3CA	889	ILE	MET	17849078
PTPN11	6	TRP	CYS	79203122
PTPN11	73	THR	ILE	28933387
PTPN11	76	GLU	LYS	28933388
PTPN11	189	SER	ALA	79068130
PTPN11	293	HIS	GLN	117730996
PTPN11	375	TYR	CYS	41299183
RET	247	ALA	ASP	61843232
RET	710	LYS	GLU	3026760
RET	749	ARG	THR	34288963
RET	826	TYR	SER	34617196
RET	829	XXX	GLY	113005278
RET	844	ARG	LEU	55947360
CDH1	242	VAL	ILE	111662525
CDH1	340	THR	ALA	116093741
CDH1	340	THR	MET	61747631
CDKN2A	58	ARG	GLN	36204273
CDKN2A	60	ALA	VAL	36204594
CDKN2A	81	PRO	LEU	11552823
CDKN2A	83	HIS	GLN	34968276
CDKN2A	84	ASP	TYR	11552822
CDKN2A	99	ARG	TRP	34886500
CDKN2A	102	ALA	THR	35741010
CDKN2A	123	HIS	GLN	6413463
CDKN2A	124	ARG	CYS	34170727
CDKN2A	127	ALA	SER	6413464
CDKN2A	148	ALA	THR	3731249
CDKN2A	153	ASP	ASN	45476696
FBXW7	298	PRO	SER	112892452
FBXW7	580	HIS	ASN	80075051
FBXW7	588	SER	GLY	7679116
FBXW7	668	SER	GLY	7679116
MLH1	23	GLU	GLY	75924079
MLH1	93	SER	GLY	78852840
MLH1	186	HIS	TYR	11541862
MLH1	264	HIS	ASP	35338630
MSH2	106	ARG	LYS	41295286
MSH2	216	ILE	VAL	113199790
MSH2	249	LYS	THR	61756464
MSH2	367	VAL	LEU	80285180
MSH2	392	LYS	MET	61756465
MSH2	415	PRO	SER	35717997
MSH2	487	ASP	GLU	35107951
MSH2	494	SER	PRO	55653533
MSH2	599	LEU	VAL	112457919
MSH2	639	HIS	GLN	1800152
MSH2	646	ASP	GLY	41295290
MSH2	670	PRO	LEU	41294982
MSH2	735	ILE	VAL	2229061
MSH2	779	MET	ILE	41295292
MSH2	782	THR	ALA	35784190
MSH2	807	THR	SER	41295294
MSH2	835	ASN	HIS	41295296
MSH2	909	LYS	ILE	34319539
MSH2	911	LEU	ARG	41295182
PTEN	107	ASP	ASN	57374291
PTEN	153	ASP	HIS	9651492
PTEN	290	VAL	LEU	35600253
RB1	133	ASN	HIS	3092900
RB1	137	GLU	ASP	3092902
RB1	307	THR	ILE	79585013
RB1	436	GLN	LYS	4151534
RB1	479	ASP	GLY	76296232
RB1	525	ALA	GLY	4151539
RB1	569	LEU	PHE	3092895
RB1	599	ASN	SER	3092896
RB1	673	HIS	ASP	79200171
RB1	697	ASP	GLU	3092903
RB1	746	GLU	GLY	3092905
SMAD4	294	MET	VAL	7238500
SMAD4	386	GLY	ASP	28936393
SMAD4	493	ASP	HIS	28936392
STK11	125	MET	THR	11552325
TP53	110	ARG	PRO	11540654
TP53	133	MET	THR	28934873
TP53	138	ALA	PRO	28934875
TP53	151	PRO	THR	28934874
TP53	184	ASP	ASN	72661117
TP53	217	VAL	MET	35163653
TP53	244	GLY	ASP	28934572
TP53	249	ARG	SER	28934571
TP53	257	LEU	GLN	28934577
TP53	263	ASN	ASP	72661119
TP53	267	ARG	TRP	55832599
TP53	273	ARG	HIS	28934576
TP53	278	PRO	ALA	17849781
TP53	282	ARG	TRP	28934574
TP53	285	GLU	LYS	112431538
TP53	290	ARG	HIS	55819519
TP53	311	ASN	SER	56184981
TP53	339	GLU	LYS	17882252
VHL	61	PRO	ALA	113612866
VHL	74	VAL	GLY	5030803
VHL	78	ASN	SER	5030804
VHL	80	SER	ILE	5030805
VHL	81	PRO	SER	5030806
VHL	85	LEU	PRO	5030828
VHL	89	LEU	PRO	5030807
VHL	110	HIS	TYR	17855706
VHL	115	HIS	ARG	5030812
VHL	115	HIS	TYR	5030811
VHL	118	LEU	PRO	5030830
VHL	121	ASP	GLY	5030832
VHL	136	PHE	CYS	5030833
VHL	137	LEU	GLN	5030822
VHL	162	CYS	TRP	5030622
VHL	178	LEU	GLN	5030822
WT1	353	GLN	HIS	2234590
WT1	356	ILE	MET	17855567
WT1	431	ARG	GLY	77183751
