# Supplementary material for: The structural impact of cancer-associated missense mutations in oncogenes and tumor suppressors
Source: Mol Cancer. 2011 May 16;10:54. doi: 10.1186/1476-4598-10-54 (PMC3123651; doi:10.1186/1476-4598-10-54)
Supplement: Additional File 5 — Table S4 - Annotations. Table columns: HUGO gene name, sequence position, type of functional site, source database [file 1476-4598-10-54-S5.XLS]

## Sheet: annotations.txt
gene	location	type	source
AKT1	[8 8]	UBQ_RES	PHOSPHOSITE
AKT1	[14 14]	UBQ_RES	PHOSPHOSITE
AKT1	[72 72]	PHO_RES	PHOSPHOSITE
AKT1	[156 164]	ATP_BIND	UNIPROT
AKT1	[176 176]	PHO_RES	PHOSPHOSITE
AKT1	[246 246]	PHO_RES	PHOSPHOSITE
AKT1	[274 274]	ACT_SITE	UNIPROT
AKT1	[274 274,276 276]	ACT_SITE	CSA
AKT1	[274 274,278 278]	ACT_SITE	CSA
AKT1	[274 274,276 276,279 279]	ACT_SITE	CSA
AKT1	[274 274,276 276,312 312]	ACT_SITE	CSA
AKT1	[315 315]	PHO_RES	PHOSPHOSITE
AKT1	[326 326]	PHO_RES	PHOSPHOSITE
AKT1	[437 437]	PHO_RES	PHOSPHOSITE
AKT1	[473 473]	PHO_RES	UNIPROT
AKT1	[474 474]	PHO_RES	UNIPROT
BRAF	[463 471]	ATP_BIND	UNIPROT
BRAF	[465 465]	PHO_RES	UNIPROT
BRAF	[576 576]	ACT_SITE	UNIPROT
BRAF	[576 576,578 578]	ACT_SITE	CSA
BRAF	[579 579]	PHO_RES	PHOSPHOSITE
BRAF	[576 576,580 580]	ACT_SITE	CSA
BRAF	[576 576,578 578,581 581]	ACT_SITE	CSA
BRAF	[599 599]	PHO_RES	PHOSPHOSITE
BRAF	[614 614]	PHO_RES	UNIPROT
BRAF	[576 576,578 578,616 616]	ACT_SITE	CSA
EGFR	[56 56]	GLYC_RES	UNIPROT
EGFR	[128 128]	GLYC_RES	UNIPROT
EGFR	[175 175]	GLYC_RES	UNIPROT
EGFR	[196 196]	GLYC_RES	UNIPROT
EGFR	[346 346]	MOD_RES	PHOSPHOSITE
EGFR	[352 352]	GLYC_RES	UNIPROT
EGFR	[361 361]	GLYC_RES	UNIPROT
EGFR	[413 413]	GLYC_RES	UNIPROT
EGFR	[444 444]	GLYC_RES	UNIPROT
EGFR	[528 528]	GLYC_RES	UNIPROT
EGFR	[568 568]	GLYC_RES	UNIPROT
EGFR	[603 603]	GLYC_RES	UNIPROT
EGFR	[708 708]	UBQ_RES	PHOSPHOSITE
EGFR	[713 713]	UBQ_RES	PHOSPHOSITE
EGFR	[714 714]	UBQ_RES	PHOSPHOSITE
EGFR	[716 716]	UBQ_RES	PHOSPHOSITE
EGFR	[718 726]	ATP_BIND	UNIPROT
EGFR	[725 725]	PHO_RES	UNIPROT
EGFR	[727 727]	PHO_RES	PHOSPHOSITE
EGFR	[728 728]	UBQ_RES	PHOSPHOSITE
EGFR	[739 739]	UBQ_RES	PHOSPHOSITE
EGFR	[754 754]	UBQ_RES	PHOSPHOSITE
EGFR	[757 757]	UBQ_RES	PHOSPHOSITE
EGFR	[764 764]	PHO_RES	PHOSPHOSITE
EGFR	[768 768]	PHO_RES	PHOSPHOSITE
EGFR	[823 823]	UBQ_RES	PHOSPHOSITE
EGFR	[837 837]	ACT_SITE	UNIPROT
EGFR	[837 837,839 839]	ACT_SITE	CSA
EGFR	[837 837,841 841]	ACT_SITE	CSA
EGFR	[837 837,839 839,842 842]	ACT_SITE	CSA
EGFR	[846 846]	UBQ_RES	PHOSPHOSITE
EGFR	[860 860]	UBQ_RES	PHOSPHOSITE
EGFR	[867 867]	UBQ_RES	PHOSPHOSITE
EGFR	[913 913]	UBQ_RES	PHOSPHOSITE
EGFR	[929 929]	UBQ_RES	PHOSPHOSITE
EGFR	[944 944]	PHO_RES	PHOSPHOSITE
EGFR	[960 960]	UBQ_RES	PHOSPHOSITE
EGFR	[970 970]	UBQ_RES	PHOSPHOSITE
EGFR	[978 978]	PHO_RES	UNIPROT
EGFR	[995 995]	PHO_RES	UNIPROT
EGFR	[998 998]	PHO_RES	UNIPROT
EGFR	[1016 1016]	PHO_RES	UNIPROT
GNAS	[47 54]	GTP_BIND	UNIPROT
GNAS	[50 50,201 201,204 204,227 227]	ACT_SITE	CSA
GNAS	[51 51]	PHO_RES	UNIPROT
GNAS	[201 201]	MOD_RES	UNIPROT
GNAS	[223 227]	GTP_BIND	UNIPROT
GNAS	[227 227]	ACT_SITE	CSA
GNAS	[292 295]	GTP_BIND	UNIPROT
GNAS	[300 300]	UBQ_RES	PHOSPHOSITE
GNAS	[311 311]	PHO_RES	PHOSPHOSITE
GNAS	[360 360]	PHO_RES	PHOSPHOSITE
HRAS	[1 1]	MOD_RES	UNIPROT
HRAS	[2 2]	MOD_RES	UNIPROT
HRAS	[10 17]	GTP_BIND	UNIPROT
HRAS	[35 35]	PHO_RES	PHOSPHOSITE
HRAS	[57 61]	GTP_BIND	UNIPROT
HRAS	[61 61]	ACT_SITE	CSA
HRAS	[116 119]	GTP_BIND	UNIPROT
HRAS	[118 118]	MOD_RES	UNIPROT
HRAS	[157 157]	PHO_RES	PHOSPHOSITE
KIT	[130 130]	GLYC_RES	UNIPROT
KIT	[145 145]	GLYC_RES	UNIPROT
KIT	[283 283]	GLYC_RES	UNIPROT
KIT	[293 293]	GLYC_RES	UNIPROT
KIT	[300 300]	GLYC_RES	UNIPROT
KIT	[320 320]	GLYC_RES	UNIPROT
KIT	[352 352]	GLYC_RES	UNIPROT
KIT	[354 354]	PHO_RES	PHOSPHOSITE
KIT	[362 362]	PHO_RES	PHOSPHOSITE
KIT	[367 367]	GLYC_RES	UNIPROT
KIT	[463 463]	GLYC_RES	UNIPROT
KIT	[547 547]	PHO_RES	PHOSPHOSITE
KIT	[553 553]	PHO_RES	PHOSPHOSITE
KIT	[568 568]	PHO_RES	UNIPROT
KIT	[570 570]	PHO_RES	UNIPROT
KIT	[578 578]	PHO_RES	PHOSPHOSITE
KIT	[595 603]	ATP_BIND	UNIPROT
KIT	[792 792]	ACT_SITE	UNIPROT
KIT	[792 792,794 794]	ACT_SITE	CSA
KIT	[792 792,796 796]	ACT_SITE	CSA
KIT	[792 792,794 794,797 797]	ACT_SITE	CSA
KIT	[821 821]	PHO_RES	PHOSPHOSITE
KIT	[823 823]	PHO_RES	UNIPROT
KIT	[891 891]	PHO_RES	PHOSPHOSITE
KIT	[900 900]	PHO_RES	PHOSPHOSITE
KRAS	[1 1]	MOD_RES	UNIPROT
KRAS	[2 2]	MOD_RES	UNIPROT
KRAS	[4 4]	PHO_RES	PHOSPHOSITE
KRAS	[10 17]	GTP_BIND	UNIPROT
KRAS	[57 61]	GTP_BIND	UNIPROT
KRAS	[61 61]	ACT_SITE	CSA
KRAS	[116 119]	GTP_BIND	UNIPROT
MET	[45 45]	GLYC_RES	UNIPROT
MET	[149 149]	GLYC_RES	UNIPROT
MET	[202 202]	GLYC_RES	UNIPROT
MET	[607 607]	GLYC_RES	UNIPROT
MET	[635 635]	GLYC_RES	UNIPROT
MET	[1084 1092]	ATP_BIND	UNIPROT
MET	[1093 1093]	PHO_RES	PHOSPHOSITE
MET	[1204 1204]	ACT_SITE	UNIPROT
MET	[1204 1204,1206 1206]	ACT_SITE	CSA
MET	[1204 1204,1208 1208]	ACT_SITE	CSA
MET	[1204 1204,1206 1206,1209 1209]	ACT_SITE	CSA
MET	[1230 1230]	PHO_RES	UNIPROT
MET	[1234 1234]	PHO_RES	UNIPROT
MET	[1235 1235]	PHO_RES	UNIPROT
MET	[1236 1236]	PHO_RES	PHOSPHOSITE
MET	[1289 1289]	PHO_RES	UNIPROT
MET	[1313 1313]	PHO_RES	PHOSPHOSITE
MET	[1349 1349]	PHO_RES	PHOSPHOSITE
MET	[1355 1355]	PHO_RES	PHOSPHOSITE
MET	[1356 1356]	PHO_RES	UNIPROT
NRAS	[2 2]	PHO_RES	UNIPROT
NRAS	[4 4]	PHO_RES	UNIPROT
NRAS	[10 17]	GTP_BIND	UNIPROT
NRAS	[57 61]	GTP_BIND	UNIPROT
NRAS	[116 119]	GTP_BIND	UNIPROT
NRAS	[157 157]	PHO_RES	PHOSPHOSITE
PIK3CA	[772 778]	ATP_BIND	MANUAL
PIK3CA	[913 919]	ACT_SITE	MANUAL
PTPN11	[28 28]	PHO_RES	PHOSPHOSITE
PTPN11	[34 34]	PHO_RES	PHOSPHOSITE
PTPN11	[62 62]	PHO_RES	UNIPROT
PTPN11	[63 63]	PHO_RES	UNIPROT
PTPN11	[66 66]	PHO_RES	UNIPROT
PTPN11	[198 198]	MOD_RES	PHOSPHOSITE
PTPN11	[263 263]	PHO_RES	PHOSPHOSITE
PTPN11	[279 279]	PHO_RES	PHOSPHOSITE
PTPN11	[280 280]	MOD_RES	UNIPROT
PTPN11	[304 304]	PHO_RES	PHOSPHOSITE
PTPN11	[361 361,429 429,462 463,469 470]	ACT_SITE	CSA
PTPN11	[415 415]	PHO_RES	PHOSPHOSITE
PTPN11	[429 429,463 463,469 470]	ACT_SITE	CSA
PTPN11	[463 463]	ACT_SITE	UNIPROT
PTPN11	[515 515]	PHO_RES	PHOSPHOSITE
RET	[730 738]	ATP_BIND	UNIPROT
RET	[791 791]	PHO_RES	PHOSPHOSITE
RET	[806 806]	PHO_RES	UNIPROT
RET	[809 809]	PHO_RES	UNIPROT
RET	[826 826]	PHO_RES	PHOSPHOSITE
RET	[864 864]	PHO_RES	PHOSPHOSITE
RET	[874 874]	ACT_SITE	UNIPROT
RET	[874 874,876 876]	ACT_SITE	CSA
RET	[874 874,878 878]	ACT_SITE	CSA
RET	[874 874,876 876,879 879]	ACT_SITE	CSA
RET	[891 891]	PHO_RES	PHOSPHOSITE
RET	[900 900]	PHO_RES	UNIPROT
RET	[905 905]	PHO_RES	UNIPROT
RET	[928 928]	PHO_RES	PHOSPHOSITE
RET	[952 952]	PHO_RES	PHOSPHOSITE
RET	[981 981]	PHO_RES	UNIPROT
RET	[98 98]	GLYC_RES	UNIPROT
RET	[151 151]	GLYC_RES	UNIPROT
RET	[199 199]	GLYC_RES	UNIPROT
CDH1	[211 211]	PHO_RES	PHOSPHOSITE
CDH1	[330 330]	PHO_RES	PHOSPHOSITE
FBXW7	[407 407]	ACT_SITE	CSA
FBXW7	[567 567]	ACT_SITE	CSA
MLH1	[288 288]	PHO_RES	PHOSPHOSITE
MLH1	[293 293]	PHO_RES	PHOSPHOSITE
MLH1	[295 295]	PHO_RES	PHOSPHOSITE
MSH2	[555 555]	MOD_RES	UNIPROT
MSH2	[635 635]	MOD_RES	UNIPROT
MSH2	[669 676]	ATP_BIND	UNIPROT
PTEN	[68 68]	PHO_RES	PHOSPHOSITE
PTEN	[92 92,124 124,130 130]	ACT_SITE	CSA
PTEN	[124 124]	ACT_SITE	UNIPROT
PTEN	[125 125]	MOD_RES	PHOSPHOSITE
PTEN	[128 128]	MOD_RES	PHOSPHOSITE
PTEN	[174 174]	PHO_RES	PHOSPHOSITE
PTEN	[176 176]	PHO_RES	PHOSPHOSITE
PTEN	[177 177]	PHO_RES	PHOSPHOSITE
PTEN	[178 178]	PHO_RES	PHOSPHOSITE
PTEN	[229 229]	PHO_RES	PHOSPHOSITE
PTEN	[232 232]	PHO_RES	PHOSPHOSITE
PTEN	[240 240]	PHO_RES	PHOSPHOSITE
PTEN	[315 315]	PHO_RES	PHOSPHOSITE
PTEN	[336 336]	PHO_RES	UNIPROT
RB1	[427 427]	MOD_RES	PHOSPHOSITE
RB1	[548 548]	MOD_RES	UNIPROT
RB1	[567 567]	PHO_RES	PHOSPHOSITE
RB1	[652 652]	MOD_RES	PHOSPHOSITE
RB1	[720 720]	MOD_RES	PHOSPHOSITE
RB1	[778 778]	PHO_RES	PHOSPHOSITE
RB1	[780 780]	PHO_RES	PHOSPHOSITE
RB1	[321 321]	PHO_RES	PHOSPHOSITE
RB1	[325 325]	PHO_RES	PHOSPHOSITE
RB1	[353 353]	PHO_RES	PHOSPHOSITE
RB1	[838 838]	PHO_RES	PHOSPHOSITE
RB1	[841 841]	PHO_RES	UNIPROT
RB1	[855 855]	PHO_RES	UNIPROT
SMAD4	[428 428]	MOD_RES	UNIPROT
SMAD4	[507 507]	MOD_RES	UNIPROT
SMAD4	[519 519]	UBQ_RES	PHOSPHOSITE
STK11	[48 48]	MOD_RES	PHOSPHOSITE
STK11	[55 63]	ATP_BIND	UNIPROT
STK11	[96 96]	MOD_RES	PHOSPHOSITE
STK11	[97 97]	MOD_RES	PHOSPHOSITE
STK11	[176 176]	ACT_SITE	UNIPROT
STK11	[176 176,178 178]	ACT_SITE	CSA
STK11	[176 176,180 180]	ACT_SITE	CSA
STK11	[176 176,178 178,181 181]	ACT_SITE	CSA
STK11	[185 185]	PHO_RES	PHOSPHOSITE
STK11	[189 189]	PHO_RES	PHOSPHOSITE
STK11	[176 176,178 178,216 216]	ACT_SITE	CSA
STK11	[296 296]	MOD_RES	PHOSPHOSITE
STK11	[307 307]	PHO_RES	PHOSPHOSITE
STK11	[311 311]	MOD_RES	PHOSPHOSITE
STK11	[336 336]	PHO_RES	UNIPROT
TP53	[99 99]	PHO_RES	UNIPROT
TP53	[101 101]	UBQ_RES	PHOSPHOSITE
TP53	[110 110]	MOD_RES	PHOSPHOSITE
TP53	[115 115]	MOD_RES	PHOSPHOSITE
TP53	[120 120]	MOD_RES	PHOSPHOSITE
TP53	[132 132]	UBQ_RES	PHOSPHOSITE
TP53	[139 139]	UBQ_RES	PHOSPHOSITE
TP53	[149 149]	PHO_RES	PHOSPHOSITE
TP53	[150 150]	PHO_RES	PHOSPHOSITE
TP53	[155 155]	PHO_RES	PHOSPHOSITE
TP53	[164 164]	MOD_RES	PHOSPHOSITE
TP53	[209 209]	MOD_RES	PHOSPHOSITE
TP53	[213 213]	MOD_RES	PHOSPHOSITE
TP53	[215 215]	PHO_RES	PHOSPHOSITE
TP53	[333 333]	MOD_RES	PHOSPHOSITE
TP53	[335 335]	MOD_RES	PHOSPHOSITE
TP53	[337 337]	MOD_RES	PHOSPHOSITE
VHL	[68 68]	PHO_RES	PHOSPHOSITE
VHL	[72 72]	PHO_RES	PHOSPHOSITE
VHL	[171 171]	MOD_RES	PHOSPHOSITE
WT1	[365 365]	PHO_RES	PHOSPHOSITE
WT1	[393 393]	PHO_RES	PHOSPHOSITE
